# Supplementary material for: Identification and Validation of a Prognostic Signature Derived from the Cancer Stem Cells for Oral Squamous Cell Carcinoma
Source: Int J Mol Sci. 2024 Jan 14;25(2):1031. doi: 10.3390/ijms25021031 (PMC10816075; doi:10.3390/ijms25021031)
Supplement: Supplementary file 1 [file ijms-25-01031-s001.zip]

Archive with 4 entries (4 files):
- ijms-2818386 Figure S1.pdf
- Supplementary Table S1.xlsx
- Supplementary Table S2.xlsx
- Supplementary Table S3.xlsx
