# Supplementary material for: Identification and Validation of a Prognostic Signature Derived from the Cancer Stem Cells for Oral Squamous Cell Carcinoma
Source: Int J Mol Sci. 2024 Jan 14;25(2):1031. doi: 10.3390/ijms25021031 (PMC10816075; doi:10.3390/ijms25021031)
Supplement: Supplementary file 1 [file ijms-25-01031-s001.zip › Supplementary Table S1.xlsx]

## Sheet: Annotation
Gene	p-val	avg-log2FC	pct.1	pct.2	p_val_adj	cluster	Cell Type	References (PMID)	References (PMID)
CXCR4	0	2.37807	0.694	0.212	0	0	B cells	30093597
IL32	0	2.11293	0.702	0.295	0	0
CD69	0	2.05828	0.766	0.267	0	0	B cells	30093597
TRBC1	0	2.03717	0.405	0.079	0	0
CD2	0	2.03252	0.615	0.134	0	0	B cells
IL7R	0	1.92413	0.394	0.076	0	0	B cells
DNAJA1	0	1.86899	0.813	0.804	0	0
DUSP2	0	1.85174	0.773	0.372	0	0
TSC22D3	3.29934e-300	1.88156	0.64	0.372	7.44463e-296	0
RGCC	3.48029e-172	2.14202	0.515	0.332	7.85292e-168	0
GPNMB	0	2.47243	0.973	0.429	0	1
SLC2A1	0	2.46812	0.971	0.439	0	1
NDRG1	0	2.42482	0.979	0.484	0	1
CLDN1	0	2.06467	0.916	0.268	0	1
KRT19	0	2.04615	0.968	0.259	0	1	Cancer stem cells	25820415
MAL2	0	2.01613	0.955	0.416	0	1
GJA1	0	1.99599	0.94	0.405	0	1	Cancer stem cells
TACSTD2	0	1.91427	0.969	0.499	0	1	Cancer stem cells	29104488
AMTN	0	1.85794	0.678	0.13	0	1
TM4SF1	0	1.83255	0.961	0.417	0	1
AKR1C3	0	2.0748	0.962	0.311	0	2	Acinar cells	26691212
AKR1C1	0	2.0283	0.958	0.354	0	2	Acinar cells	26691212
IGFBP2	0	1.93053	0.981	0.463	0	2
AKR1C2	0	1.91737	0.969	0.336	0	2	Acinar cells	26691212
GPX2	0	1.87496	0.967	0.321	0	2
RPL37	0	1.82665	0.997	0.972	0	2
NTRK2	0	1.81366	0.925	0.202	0	2
GPNMB	0	1.71438	0.984	0.443	0	2
KRT19	0	1.71042	0.978	0.277	0	2
CES1	0	1.68161	0.874	0.164	0	2
GNLY	0	4.42813	0.876	0.162	0	3	CD4 + cytotoxic T cells	28622514
CCL5	0	3.65212	0.995	0.226	0	3	CD4 + cytotoxic T cells	28622514
GZMA	0	3.60836	0.875	0.1	0	3	CD4 + cytotoxic T cells	28622514
NKG7	0	3.34397	0.952	0.132	0	3	CD4 + cytotoxic T cells	28622514
GZMB	0	3.26834	0.906	0.107	0	3	CD4 + cytotoxic T cells	28622514
IFNG	0	2.78103	0.705	0.074	0	3
GZMH	0	2.75422	0.685	0.049	0	3	CD4 + cytotoxic T cells	28622514
CD3D	0	2.4807	0.846	0.157	0	3
CD7	0	2.40246	0.825	0.122	0	3
CD52	0	2.29088	0.919	0.235	0	3
KRT6C	0	3.44427	0.998	0.489	0	4	Basal cells	30069046
KRT6B	0	3.18317	0.999	0.621	0	4	Basal cells	30069046
KRTDAP	0	3.06533	0.965	0.299	0	4
KRT14	0	2.88194	1	0.932	0	4	Basal cells	30069046	11776479
KRT16	0	2.83215	1	0.758	0	4	Basal cells	30069046
C10orf99	0	2.78176	0.979	0.283	0	4	Basal cells	30069046
AQP3	0	2.71902	0.998	0.409	0	4	Basal cells	30069046
S100A8	0	2.67309	1	0.849	0	4	Basal cells	30069046
S100A9	0	2.59865	1	0.805	0	4
CRABP2	0	2.56695	0.951	0.152	0	4
LYZ	0	5.96123	0.904	0.079	0	5	Paneth cells	29802404
C1QB	0	5.0448	0.741	0.039	0	5	Paneth cells	29802404
C1QA	0	4.87244	0.72	0.032	0	5	Paneth cells	29802404
HLA-DRA	0	4.35414	0.965	0.454	0	5	Paneth cells	29802404
IL1B	0	4.29383	0.608	0.076	0	5	Paneth cells	29802404
HLA-DPA1	0	4.19996	0.933	0.407	0	5	Paneth cells	29802404
AIF1	0	4.11722	0.892	0.033	0	5	Paneth cells	29802404
APOC1	0	4.11143	0.588	0.102	0	5
C1QC	0	4.09691	0.701	0.016	0	5	Paneth cells	29802404
APOE	9.0502e-275	4.36004	0.561	0.162	2.04209e-270	5
CA2	0	2.27175	0.914	0.148	0	6
IFITM3	0	1.98442	0.998	0.664	0	6
IFI6	0	1.69425	0.998	0.558	0	6
IGFBP6	4.20974e-291	2.53132	0.766	0.256	9.49885e-287	6	Basal cells	30069046
COL17A1	2.7666e-256	1.78129	0.57	0.142	6.24256e-252	6	Basal cells	30069046
S100A2	2.26952e-237	2.07195	0.995	0.772	5.12095e-233	6	Basal cells	30069046
KRT17	9.55573e-210	1.7108	0.998	0.766	2.15615e-205	6	Basal cells	30069046
CXCL14	9.97309e-169	2.37269	0.861	0.454	2.25033e-164	6
S100A7	5.32755e-155	2.59785	0.727	0.271	1.20211e-150	6
PI3	2.10544e-54	1.92945	0.455	0.222	4.75071e-50	6
KRT13	0	4.70395	0.997	0.714	0	7	Basal cells	30069046
KRT4	0	3.96772	0.657	0.057	0	7	Basal cells	30069046
S100A14	0	2.38608	1	0.533	0	7	Basal cells	30069046
SPINK5	0	2.13952	0.978	0.19	0	7	Basal cells	30069046
CSTA	4.09492e-306	2.28012	0.999	0.643	9.23979e-302	7	Basal cells	30069046
TXN	1.61281e-284	2.15975	0.999	0.861	3.63916e-280	7
S100A9	2.1229e-273	2.4013	0.997	0.81	4.7901e-269	7
S100A8	2.3203e-273	2.43375	1	0.853	5.23552e-269	7	Basal cells	30069046
CSTB	2.37097e-245	2.16841	1	0.828	5.34986e-241	7
SPRR3	5.20095e-143	2.86214	0.592	0.203	1.17354e-138	7
MT1E	0	2.08973	0.964	0.204	0	8
CCNB1	0	2.08573	0.888	0.072	0	8		29539641
UBE2C	0	1.98767	0.814	0.046	0	8		29539641
KIAA0101	0	1.72549	0.949	0.075	0	8		29539641
STMN1	0	1.63775	0.985	0.218	0	8
PTTG1	1.12642e-259	1.85027	0.979	0.398	2.54165e-255	8	Neural progenitor cells	29539641
RANBP1	1.71187e-254	1.95693	0.992	0.53	3.86267e-250	8
TUBA1B	1.86671e-224	1.74764	0.998	0.65	4.21205e-220	8		29539641
MT2A	2.69228e-207	2.18658	0.996	0.579	6.07486e-203	8
IGFBP6	1.85671e-191	1.75188	0.823	0.267	4.18948e-187	8
ACKR1	0	4.45644	0.591	0.005	0	9
SPARCL1	0	3.90835	0.848	0.085	0	9
C2CD4B	0	3.86889	0.733	0.019	0	9
MGP	0	3.76634	0.784	0.02	0	9
AQP1	0	3.67634	0.78	0.008	0	9	Endothelial cells	30093597
RAMP2	0	3.49398	0.97	0.008	0	9	Endothelial cells	28457750
GNG11	0	3.45034	0.963	0.022	0	9	Endothelial cells	29622030
RAMP3	0	3.43796	0.845	0.02	0	9
VWF	0	3.41624	0.889	0.016	0	9	Endothelial cells	28135608
IGFBP7	7.00141e-301	4.33902	0.949	0.21	1.5798e-296	9
COL1A1	0	6.27058	0.857	0.109	0	10
COL1A2	0	5.85254	0.901	0.042	0	10
COL3A1	0	5.66659	0.871	0.047	0	10
TAGLN	0	4.9646	0.687	0.055	0	10
C11orf96	0	4.56369	0.741	0.047	0	10	Endothelial cells	28614297
POSTN	0	4.53083	0.435	0.024	0	10
SPARC	0	4.5274	0.912	0.08	0	10
DCN	0	4.37919	0.816	0.04	0	10
LUM	0	4.32873	0.724	0.041	0	10
FN1	0	4.1965	0.677	0.036	0	10	Endothelial cells	28457750
CENPF	1.1828e-159	1.67779	0.467	0.064	2.66887e-155	11
TOP2A	1.07833e-147	1.48785	0.419	0.055	2.43314e-143	11
MKI67	1.01688e-143	1.76677	0.44	0.061	2.29449e-139	11
UBE2C	8.49222e-131	1.53166	0.426	0.064	1.91618e-126	11
TUBA1B	2.43779e-76	1.95978	0.845	0.658	5.50062e-72	11
CKS1B	1.13135e-73	1.52645	0.656	0.288	2.55278e-69	11	Endothelial cells	28457750
STMN1	7.4265e-53	1.32128	0.595	0.236	1.67572e-48	11	Endothelial cells	28457750
AKR1C1	1.08443e-34	1.55655	0.636	0.431	2.4469e-30	11
AKR1C3	5.67979e-33	1.54727	0.605	0.394	1.28159e-28	11
HIST1H4C	6.47273e-22	1.37957	0.591	0.365	1.46051e-17	11	Endothelial cells	28457750
CNFN	0	6.47969	0.958	0.196	0	12
SPRR2E	0	6.09519	0.947	0.15	0	12
SPINK7	0	5.79441	0.8	0.031	0	12
LYNX1	0	5.46385	0.989	0.178	0	12
CRCT1	0	5.26437	0.761	0.034	0	12
SLURP1	0	5.18342	0.902	0.077	0	12
SPRR3	8.19051e-299	5.73026	0.954	0.207	1.84811e-294	12
SPRR2D	4.06422e-284	5.01862	0.912	0.191	9.17051e-280	12
SPRR2A	6.47184e-239	5.46372	0.965	0.302	1.46031e-234	12	keratinocytes	12624109
CSTA	1.13226e-187	4.77502	1	0.653	2.55483e-183	12
TPSB2	0	8.50262	0.996	0.046	0	13	Mast cells	30093597
TPSAB1	0	7.19872	0.978	0.015	0	13	Mast cells	30093597
CPA3	0	5.64284	0.961	0.006	0	13	Mast cells	30093597
HPGD	0	4.6391	0.849	0.092	0	13	Mast cells	30093597
CTSG	0	4.27587	0.652	0.004	0	13	Mast cells	30093597
MS4A2	0	3.99721	0.824	0.004	0	13	Mast cells	30093597
HPGDS	0	3.88815	0.846	0.007	0	13	Mast cells	30093597
GATA2	0	3.33592	0.746	0.02	0	13	Mast cells	30093597
VWA5A	0	2.78231	0.713	0.052	0	13	Mast cells	30093597
CLU	2.04698e-173	2.94338	0.86	0.285	4.6188e-169	13	Mast cells	30093597
PLAC8	0	3.5595	0.965	0.074	0	14	Plasmacytoid DCs	28428369
JCHAIN	0	3.53049	0.92	0.018	0	14	Plasmacytoid DCs	30093597
IRF8	0	3.18512	0.925	0.05	0	14	Plasmacytoid DCs	28428369	30093597
PTGDS	1.35748e-272	4.19811	0.33	0.012	3.06302e-268	14
LTB	1.98002e-268	3.55674	0.855	0.1	4.46772e-264	14	Plasmacytoid DCs	28428369
GPR183	3.5251e-235	3.84398	0.965	0.178	7.95405e-231	14	Plasmacytoid DCs	28428369
GZMB	1.33524e-233	3.47833	0.99	0.177	3.01284e-229	14	Plasmacytoid DCs	28428369	29361178
CD83	3.14698e-209	3.14068	0.975	0.206	7.10085e-205	14	Plasmacytoid DCs
IRF7	1.93458e-169	3.4417	0.985	0.328	4.36518e-165	14	Plasmacytoid DCs	28428369
HERPUD1	6.82082e-141	3.5036	0.975	0.422	1.53905e-136	14	Plasmacytoid DCs	28428369
CD79A	0	3.0341	0.751	0.009	0	15	B cells	29230012	29361178
MS4A1	0	2.98319	0.694	0.006	0	15	B cells	25254006	6970772
BANK1	0	2.24615	0.523	0.012	0	15	B cells	30093597
LTB	1.53917e-210	2.56981	0.777	0.102	3.47297e-206	15	B cells	30093597
CD37	1.30682e-136	2.65606	0.839	0.213	2.9487e-132	15	B cells	29361178
HLA-DRA	3.16343e-106	2.40596	0.974	0.48	7.13796e-102	15	B cells	30093597
CD83	7.25498e-102	2.83563	0.751	0.209	1.63701e-97	15	B cells	30093597	30093597
HLA-DQB1	3.76189e-100	2.30951	0.927	0.395	8.48833e-96	15	B cells	30093597
KLF2	1.12813e-89	2.87785	0.839	0.314	2.54551e-85	15	B cells	30093597
IFIT2	2.85049e-13	2.3878	0.306	0.147	6.43184e-09	15
IL1R2	0	2.82439	0.831	0.042	0	16
CCL2	2.72154e-291	2.25872	0.749	0.062	6.14089e-287	16
DCN	4.04486e-263	2.02663	0.628	0.048	9.12682e-259	16	Astrocytes	29539641
NCOA7	4.63764e-161	3.15418	0.989	0.309	1.04644e-156	16
KRT15	7.03961e-134	3.21485	1	0.409	1.58842e-129	16
DST	4.04362e-117	2.33085	1	0.402	9.12403e-113	16
RND3	7.6192e-116	2.28435	0.984	0.423	1.7192e-111	16	Astrocytes	27806376
CXCL14	3.98901e-109	2.62317	1	0.471	9.0008e-105	16	Astrocytes	29539641
ATF3	2.70932e-93	2.02568	1	0.553	6.11331e-89	16	Astrocytes	27806376
TSC22D1	4.52653e-82	2.01561	0.945	0.453	1.02137e-77	16
KIAA0101	4.34507e-159	2.07668	0.725	0.097	9.80421e-155	17	Neural progenitor cells	29539641
GZMA	4.52161e-138	2.88748	0.906	0.171	1.02026e-133	17
GZMB	2.4825e-129	2.53566	0.913	0.181	5.60151e-125	17
STMN1	1.07563e-123	2.9421	0.913	0.236	2.42705e-119	17
IFNG	5.55807e-118	2.09289	0.785	0.131	1.25412e-113	17
GNLY	2.47752e-109	2.87745	0.913	0.228	5.59028e-105	17
HMGB2	3.50082e-102	2.83617	0.96	0.34	7.89925e-98	17	Neural progenitor cells	29539641
HMGN2	1.57427e-61	2.14552	0.933	0.665	3.55219e-57	17	Neural progenitor cells	29539641
TUBA1B	1.67959e-51	2.15862	0.913	0.659	3.78983e-47	17	Neural progenitor cells	29539641
HIST1H4C	1.99576e-35	2.44238	0.705	0.366	4.50324e-31	17	Neural progenitor cells	29539641
LYPD2	0	4.52492	0.641	0.017	0	18
TMPRSS11E	0	3.44565	0.825	0.038	0	18
LCN2	1.85258e-243	4.57413	0.942	0.079	4.18016e-239	18	Neutrophils	19708926
SPRR2D	4.58422e-93	3.65133	0.922	0.2	1.03438e-88	18
LYNX1	3.02115e-90	3.71235	0.883	0.189	6.81692e-86	18
CLDN4	6.97743e-78	3.02165	0.99	0.348	1.57439e-73	18
RHCG	6.16703e-76	3.16834	0.932	0.282	1.39153e-71	18
SLPI	2.29845e-70	4.14111	1	0.447	5.18621e-66	18
SPRR1B	2.22887e-66	3.16689	1	0.455	5.02923e-62	18
PI3	6.43102e-58	3.73981	0.796	0.232	1.45109e-53	18	Neutrophils	30093597
IGLC3	2.57584e-253	6.07755	0.264	0.003	5.81212e-249	19
IGHG2	9.53668e-228	4.97898	0.278	0.004	2.15186e-223	19
JCHAIN	9.54034e-209	5.91587	0.639	0.027	2.15268e-204	19	Plasma cells	30093597
IGHG1	8.08626e-124	7.14654	0.514	0.03	1.82458e-119	19
IGHG3	5.13296e-101	6.96722	0.306	0.012	1.1582e-96	19	Plasma cells	30093597
IGHA2	6.35216e-67	5.78578	0.278	0.016	1.4333e-62	19	Plasma cells	30093597
IGHA1	1.50651e-66	8.57662	0.514	0.057	3.3993e-62	19
IGLC2	3.93745e-58	9.35243	0.569	0.082	8.88446e-54	19
IGKC	6.75796e-32	9.06159	0.556	0.14	1.52487e-27	19	Plasma cells	30093597
IGHG4	9.09561e-26	7.52618	0.375	0.073	2.05233e-21	19

## Sheet: Marker 
gene	p_val	avg_log2FC	pct.1	pct.2	p_val_adj	cluster	annotation
CXCR4	0	2.37807	0.694	0.212	0	0	B cells
IL32	0	2.11293	0.702	0.295	0	0	B cells
CD69	0	2.05827	0.766	0.267	0	0	B cells
TRBC1	0	2.03717	0.405	0.079	0	0	B cells
CD2	0	2.03252	0.615	0.134	0	0	B cells
IL7R	0	1.92413	0.394	0.076	0	0	B cells
DNAJA1	0	1.86899	0.813	0.804	0	0	B cells
DUSP2	0	1.85174	0.773	0.372	0	0	B cells
HSP90AA1	0	1.84527	0.967	0.972	0	0	B cells
BTG1	0	1.83495	0.899	0.858	0	0	B cells
SRSF7	0	1.77521	0.771	0.673	0	0	B cells
JUND	0	1.77256	0.936	0.922	0	0	B cells
TRAC	0	1.75884	0.542	0.159	0	0	B cells
PTPRC	0	1.75621	0.659	0.229	0	0	B cells
DNAJB1	0	1.736	0.883	0.894	0	0	B cells
TRBC2	0	1.70096	0.546	0.138	0	0	B cells
HSPA1B	0	1.69427	0.863	0.801	0	0	B cells
HSPA1A	0	1.59656	0.912	0.911	0	0	B cells
CD3D	0	1.57493	0.626	0.149	0	0	B cells
JUN	0	1.51912	0.905	0.909	0	0	B cells
HSPA8	0	1.48187	0.854	0.882	0	0	B cells
CD3E	0	1.46826	0.453	0.107	0	0	B cells
HSP90AB1	0	1.44873	0.88	0.95	0	0	B cells
CD52	0	1.44748	0.674	0.232	0	0	B cells
MALAT1	0	1.42516	0.994	0.988	0	0	B cells
SPOCK2	0	1.36164	0.285	0.048	0	0	B cells
SRGN	0	1.35383	0.793	0.314	0	0	B cells
UBB	0	1.23226	0.899	0.938	0	0	B cells
CCL5	0	1.18711	0.646	0.237	0	0	B cells
HLA-A	0	1.0176	0.936	0.947	0	0	B cells
HLA-B	0	0.978082	0.959	0.844	0	0	B cells
B2M	0	0.931112	0.99	0.995	0	0	B cells
TMSB4X	0	0.920493	0.953	0.985	0	0	B cells
CD3G	2.01472e-301	1.298	0.414	0.111	4.54602e-297	0	B cells
TSC22D3	3.29934e-300	1.88156	0.64	0.372	7.44463e-296	0	B cells
CORO1A	8.04101e-299	1.38849	0.562	0.226	1.81437e-294	0	B cells
RGS1	7.39289e-292	1.38501	0.651	0.288	1.66813e-287	0	B cells
CD48	3.02781e-289	1.3624	0.515	0.196	6.83195e-285	0	B cells
HCST	3.95901e-288	1.31063	0.593	0.249	8.93312e-284	0	B cells
HLA-E	2.26115e-287	1.1149	0.851	0.875	5.10206e-283	0	B cells
CD7	1.31389e-283	1.35998	0.457	0.142	2.96466e-279	0	B cells
H3F3B	5.04056e-281	0.956961	0.944	0.983	1.13735e-276	0	B cells
LTB	1.57865e-256	1.35583	0.307	0.072	3.56207e-252	0	B cells
GZMM	2.38154e-256	1.20139	0.3	0.069	5.3737e-252	0	B cells
KLF6	1.18506e-255	1.44105	0.794	0.742	2.67397e-251	0	B cells
GZMK	6.16242e-245	1.69392	0.254	0.051	1.39049e-240	0	B cells
BIRC3	2.89941e-241	1.64706	0.5	0.225	6.54223e-237	0	B cells
CD27	4.54942e-236	1.27054	0.269	0.06	1.02653e-231	0	B cells
LCK	2.01152e-232	1.18125	0.326	0.09	4.53879e-228	0	B cells
HSPE1	4.3502e-226	1.24397	0.797	0.873	9.8158e-222	0	B cells
CST7	2.39059e-225	1.24622	0.432	0.157	5.39412e-221	0	B cells
PTMA	7.27128e-223	0.68764	0.939	0.98	1.64069e-218	0	B cells
HLA-C	8.5858e-223	0.88018	0.874	0.889	1.9373e-218	0	B cells
IFITM2	6.08268e-221	1.15129	0.636	0.347	1.3725e-216	0	B cells
JUNB	1.14885e-216	1.4008	0.799	0.829	2.59226e-212	0	B cells
ARHGDIB	1.28621e-211	1.30707	0.579	0.331	2.9022e-207	0	B cells
CYTIP	1.35052e-211	1.2877	0.409	0.155	3.04731e-207	0	B cells
DUSP1	1.21737e-210	1.41722	0.785	0.697	2.74688e-206	0	B cells
RPS27	2.8521e-204	0.669612	0.948	0.984	6.43548e-200	0	B cells
CD37	3.03721e-201	1.1151	0.434	0.18	6.85316e-197	0	B cells
RPL28	1.04712e-199	0.496	0.964	0.993	2.36272e-195	0	B cells
TIGIT	9.73003e-196	1.27866	0.292	0.083	2.19548e-191	0	B cells
DDX5	2.0491e-190	1.0901	0.758	0.871	4.62358e-186	0	B cells
CLEC2D	3.41256e-185	1.35794	0.353	0.132	7.70009e-181	0	B cells
BATF	3.41205e-180	1.52493	0.292	0.092	7.69894e-176	0	B cells
TAGAP	7.19293e-178	1.25652	0.367	0.142	1.62301e-173	0	B cells
TNFAIP3	1.12292e-176	1.39684	0.672	0.556	2.53376e-172	0	B cells
VIM	5.10546e-176	0.490459	0.727	0.401	1.152e-171	0	B cells
SLC2A3	4.38309e-173	1.38133	0.363	0.149	9.89001e-169	0	B cells
RGCC	3.48029e-172	2.14202	0.515	0.332	7.85292e-168	0	B cells
DUSP4	1.66443e-168	1.32655	0.353	0.135	3.75562e-164	0	B cells
LIMD2	1.22498e-166	1.28871	0.416	0.198	2.76405e-162	0	B cells
GMFG	3.62541e-164	1.1714	0.43	0.206	8.18038e-160	0	B cells
IL2RG	1.36343e-163	1.15498	0.37	0.157	3.07644e-159	0	B cells
RPL34	1.04922e-158	0.614514	0.916	0.977	2.36747e-154	0	B cells
CD247	3.80132e-156	1.04277	0.271	0.086	8.57731e-152	0	B cells
ZNF331	2.63102e-150	1.32417	0.405	0.193	5.93662e-146	0	B cells
DOK2	2.9904e-146	1.07991	0.308	0.118	6.74753e-142	0	B cells
FYN	9.97803e-145	1.12164	0.275	0.098	2.25144e-140	0	B cells
NKG7	1.57763e-140	0.84622	0.413	0.177	3.55976e-136	0	B cells
RPS15A	7.87815e-140	0.487006	0.937	0.978	1.77763e-135	0	B cells
RPL10	1.39692e-139	0.485394	0.955	0.991	3.152e-135	0	B cells
UBC	1.93564e-131	0.708303	0.922	0.977	4.36759e-127	0	B cells
TUBA1A	5.54149e-131	1.42867	0.447	0.266	1.25038e-126	0	B cells
FYB	2.36228e-130	1.22958	0.422	0.239	5.33026e-126	0	B cells
ITM2A	3.47938e-130	1.07635	0.262	0.094	7.85087e-126	0	B cells
RPL32	1.13358e-127	0.530764	0.935	0.98	2.5578e-123	0	B cells
TSPYL2	5.31707e-127	1.35825	0.282	0.115	1.19974e-122	0	B cells
TBC1D10C	4.07262e-126	0.99023	0.254	0.091	9.18946e-122	0	B cells
KLF2	3.94938e-123	1.7452	0.463	0.293	8.91138e-119	0	B cells
ZNF207	4.68914e-122	0.304183	0.182	0.559	1.05806e-117	0	B cells
RHOH	7.63924e-117	0.928585	0.259	0.099	1.72372e-112	0	B cells
BTG2	4.08339e-115	1.44117	0.645	0.634	9.21376e-111	0	B cells
STK17B	2.59573e-114	1.23702	0.451	0.294	5.857e-110	0	B cells
HSPH1	7.88458e-114	1.47909	0.653	0.715	1.77908e-109	0	B cells
TMEM259	1.45976e-113	0.259112	0.151	0.485	3.29381e-109	0	B cells
GOLGA4	3.9399e-110	0.270126	0.171	0.517	8.89e-106	0	B cells
NFKBIA	2.52693e-108	0.981137	0.757	0.792	5.70176e-104	0	B cells
POLR2A	1.72323e-103	0.252315	0.145	0.455	3.88831e-99	0	B cells
ANKRD13D	2.56473e-102	0.257109	0.126	0.416	5.78707e-98	0	B cells
BOD1L1	2.2162e-101	0.336513	0.187	0.533	5.00063e-97	0	B cells
RPL14	4.19374e-100	0.502784	0.885	0.961	9.46275e-96	0	B cells
FAM107B	6.11263e-100	1.12283	0.334	0.178	1.37925e-95	0	B cells
RGS2	1.50635e-97	0.971172	0.457	0.28	3.39894e-93	0	B cells
SAMSN1	1.59127e-97	0.931938	0.33	0.16	3.59055e-93	0	B cells
HSPD1	6.7718e-97	1.3482	0.655	0.773	1.52799e-92	0	B cells
S100A4	1.94428e-95	1.11669	0.64	0.613	4.38707e-91	0	B cells
CREM	1.27783e-94	1.50102	0.433	0.311	2.88329e-90	0	B cells
GPR183	8.03834e-93	0.742937	0.332	0.161	1.81377e-88	0	B cells
GYPC	2.40847e-92	0.930401	0.271	0.127	5.43447e-88	0	B cells
LAPTM5	7.37216e-92	0.590763	0.4	0.21	1.66346e-87	0	B cells
GZMA	8.31117e-92	0.268088	0.335	0.148	1.87533e-87	0	B cells
AKAP9	2.75202e-90	0.309501	0.215	0.571	6.20966e-86	0	B cells
DAZAP2	3.12345e-90	0.263092	0.25	0.64	7.04775e-86	0	B cells
PPIG	1.88578e-89	0.262429	0.235	0.607	4.25507e-85	0	B cells
NAP1L4	3.53897e-89	0.255183	0.197	0.531	7.98533e-85	0	B cells
TGOLN2	7.99556e-89	0.265437	0.144	0.427	1.80412e-84	0	B cells
LCP1	8.12977e-89	0.825024	0.367	0.198	1.8344e-84	0	B cells
CYBA	1.06215e-88	0.702168	0.708	0.732	2.39662e-84	0	B cells
OPTN	1.73931e-88	0.258067	0.188	0.511	3.92458e-84	0	B cells
IRF1	3.3328e-88	0.995842	0.611	0.561	7.52013e-84	0	B cells
GIMAP7	1.50864e-87	0.978001	0.251	0.111	3.4041e-83	0	B cells
SNHG25	1.62092e-87	0.258651	0.158	0.451	3.65744e-83	0	B cells
PARP14	5.19947e-87	0.280254	0.17	0.468	1.17321e-82	0	B cells
ACAP1	7.52746e-86	1.34338	0.357	0.224	1.6985e-81	0	B cells
TRMT10C	1.69826e-85	0.260027	0.126	0.388	3.83195e-81	0	B cells
ILF3	5.30298e-84	0.306299	0.141	0.413	1.19657e-79	0	B cells
DNAJA2	6.6173e-84	0.252675	0.18	0.49	1.49313e-79	0	B cells
EWSR1	5.17105e-83	0.320117	0.147	0.422	1.1668e-78	0	B cells
EIF1B	5.28059e-83	0.252834	0.213	0.55	1.19151e-78	0	B cells
STIP1	2.14758e-82	0.263757	0.182	0.489	4.84579e-78	0	B cells
GOLGB1	2.34204e-82	0.366425	0.213	0.548	5.28459e-78	0	B cells
SNRNP200	1.93591e-81	0.294799	0.103	0.336	4.36819e-77	0	B cells
FAM173A	2.1036e-81	0.276266	0.129	0.385	4.74656e-77	0	B cells
NCOR1	2.52567e-81	0.3311	0.177	0.477	5.69891e-77	0	B cells
ASH1L	3.94184e-81	0.299267	0.125	0.377	8.89437e-77	0	B cells
TLE4	3.53233e-80	0.474564	0.145	0.413	7.97035e-76	0	B cells
RAC2	1.20176e-79	1.00363	0.455	0.332	2.71166e-75	0	B cells
NDFIP1	3.22481e-79	0.292872	0.198	0.516	7.27646e-75	0	B cells
CDC42SE1	3.53227e-79	0.301263	0.167	0.453	7.97021e-75	0	B cells
ETS1	8.17587e-79	0.993982	0.259	0.128	1.8448e-74	0	B cells
RPL30	1.22992e-78	0.376664	0.933	0.985	2.7752e-74	0	B cells
DDX24	2.87008e-78	1.27978	0.591	0.707	6.47605e-74	0	B cells
CALM1	3.31061e-78	0.635887	0.781	0.933	7.47007e-74	0	B cells
CDC37	7.30609e-77	0.327231	0.244	0.603	1.64855e-72	0	B cells
SLTM	6.31147e-76	0.297777	0.207	0.525	1.42412e-71	0	B cells
RPS10	1.44634e-75	0.495355	0.858	0.949	3.26352e-71	0	B cells
SS18L2	2.89548e-75	0.252593	0.154	0.42	6.53336e-71	0	B cells
KDM5A	7.50451e-75	0.29178	0.118	0.354	1.69332e-70	0	B cells
CREBZF	8.24641e-75	0.269426	0.085	0.291	1.86072e-70	0	B cells
DDX21	1.09689e-73	0.2729	0.262	0.627	2.47502e-69	0	B cells
TXNIP	1.15874e-73	1.08445	0.504	0.407	2.61458e-69	0	B cells
HNRNPA0	1.03965e-72	0.32181	0.191	0.488	2.34586e-68	0	B cells
MFAP1	3.32071e-72	0.262651	0.132	0.373	7.49284e-68	0	B cells
EIF2AK2	1.39352e-71	0.342748	0.188	0.477	3.14434e-67	0	B cells
BUB3	1.68953e-71	0.32177	0.201	0.502	3.81225e-67	0	B cells
RPS3A	2.41662e-71	0.470575	0.875	0.966	5.45285e-67	0	B cells
CCT4	2.59151e-71	0.28628	0.265	0.632	5.84749e-67	0	B cells
GTF3A	3.86245e-71	0.313594	0.249	0.603	8.71523e-67	0	B cells
TAPBP	4.90652e-71	0.258479	0.223	0.539	1.10711e-66	0	B cells
SRSF11	6.56636e-71	0.332796	0.295	0.695	1.48163e-66	0	B cells
CWF19L2	1.15714e-70	0.25781	0.092	0.296	2.61096e-66	0	B cells
PNRC1	1.38587e-69	0.899876	0.651	0.792	3.12707e-65	0	B cells
CFAP97	1.45692e-69	0.27112	0.104	0.316	3.28738e-65	0	B cells
C19orf25	1.80918e-69	0.310574	0.129	0.363	4.08224e-65	0	B cells
IFNG	1.93613e-69	1.02394	0.25	0.116	4.36868e-65	0	B cells
LSM8	3.93006e-68	0.325466	0.273	0.645	8.86778e-64	0	B cells
CORO1B	8.38426e-68	0.485228	0.235	0.571	1.89183e-63	0	B cells
SNHG9	1.44912e-67	0.30513	0.125	0.35	3.26979e-63	0	B cells
RSRP1	1.62286e-67	1.34859	0.531	0.564	3.66182e-63	0	B cells
POLR2K	1.70125e-67	0.272803	0.271	0.636	3.8387e-63	0	B cells
CCDC167	2.0342e-67	0.279215	0.116	0.335	4.58997e-63	0	B cells
SUPT5H	2.8449e-67	0.316635	0.12	0.341	6.41924e-63	0	B cells
IVNS1ABP	6.33208e-67	0.289144	0.138	0.372	1.42877e-62	0	B cells
RUNX3	6.50584e-67	1.05441	0.332	0.208	1.46798e-62	0	B cells
ATRX	8.14616e-67	0.383692	0.205	0.501	1.8381e-62	0	B cells
FGFR1OP2	1.20504e-66	0.283472	0.14	0.377	2.71905e-62	0	B cells
RBBP6	1.39796e-66	0.349228	0.167	0.427	3.15435e-62	0	B cells
HNRNPA2B1	3.1815e-66	0.888296	0.681	0.835	7.17874e-62	0	B cells
CHMP1B	3.50411e-66	0.26066	0.184	0.453	7.90667e-62	0	B cells
OTULIN	5.47021e-66	0.3105	0.162	0.414	1.2343e-61	0	B cells
NR4A2	5.91128e-66	1.02191	0.352	0.225	1.33382e-61	0	B cells
DNPH1	5.97176e-66	0.423897	0.209	0.514	1.34747e-61	0	B cells
EMD	1.57221e-65	0.354901	0.171	0.436	3.54753e-61	0	B cells
ROCK1	1.63842e-65	0.303112	0.162	0.413	3.69694e-61	0	B cells
UGP2	6.27383e-65	0.385394	0.165	0.421	1.41563e-60	0	B cells
PSMA5	7.6072e-65	0.260673	0.231	0.546	1.71649e-60	0	B cells
ABCF1	1.12685e-64	0.349481	0.174	0.437	2.54263e-60	0	B cells
XBP1	1.16455e-64	0.260239	0.155	0.396	2.62769e-60	0	B cells
DGKZ	1.55606e-64	0.266295	0.106	0.311	3.51109e-60	0	B cells
YTHDC1	1.53344e-63	0.357894	0.199	0.482	3.46005e-59	0	B cells
RPS14	4.19267e-63	0.336837	0.933	0.986	9.46035e-59	0	B cells
REST	5.27565e-63	0.279236	0.11	0.315	1.1904e-58	0	B cells
SLC38A1	1.22945e-62	0.296492	0.168	0.421	2.77413e-58	0	B cells
MT-ND6	1.65182e-62	0.272712	0.128	0.346	3.72717e-58	0	B cells
MAT2A	1.67184e-62	0.306052	0.133	0.356	3.77234e-58	0	B cells
WDR74	3.03766e-62	0.298995	0.097	0.29	6.85418e-58	0	B cells
PNPLA8	5.33479e-62	0.280877	0.114	0.319	1.20374e-57	0	B cells
FRG1	7.03775e-62	0.374956	0.175	0.432	1.588e-57	0	B cells
TRABD	9.20233e-62	0.347605	0.156	0.398	2.07641e-57	0	B cells
KDM2A	1.79376e-61	0.36024	0.151	0.388	4.04745e-57	0	B cells
CDV3	2.2126e-61	0.359427	0.277	0.634	4.99252e-57	0	B cells
PHF3	2.77968e-61	0.260379	0.128	0.345	6.27207e-57	0	B cells
RPLP2	3.51584e-61	0.375016	0.921	0.985	7.93313e-57	0	B cells
RALGDS	3.58179e-61	0.336475	0.146	0.377	8.08195e-57	0	B cells
RAP1B	4.66598e-61	0.375315	0.234	0.545	1.05283e-56	0	B cells
MIDN	9.68325e-61	0.371265	0.222	0.52	2.18493e-56	0	B cells
RPS12	2.24616e-60	0.374079	0.957	0.989	5.06823e-56	0	B cells
UBE2D2	3.48981e-60	0.275919	0.28	0.644	7.87442e-56	0	B cells
CDK12	6.01557e-60	0.40723	0.123	0.333	1.35735e-55	0	B cells
SOCS1	6.2173e-60	1.15833	0.352	0.244	1.40287e-55	0	B cells
ARL6IP1	8.186e-60	0.310923	0.206	0.484	1.84709e-55	0	B cells
ZNF638	1.13329e-59	0.315078	0.109	0.307	2.55716e-55	0	B cells
C9orf78	1.26954e-59	0.379919	0.246	0.57	2.86459e-55	0	B cells
RPS29	2.1289e-59	0.367224	0.927	0.975	4.80365e-55	0	B cells
ATF7IP	3.10687e-59	0.272225	0.112	0.31	7.01035e-55	0	B cells
HNRNPH3	5.32498e-59	0.375782	0.191	0.459	1.20153e-54	0	B cells
EVL	5.83292e-59	1.11222	0.381	0.285	1.31614e-54	0	B cells
METRNL	9.2147e-59	0.284642	0.243	0.546	2.07921e-54	0	B cells
NCK2	1.53556e-58	0.271714	0.093	0.276	3.46483e-54	0	B cells
IRF3	2.11388e-58	0.463595	0.164	0.406	4.76975e-54	0	B cells
2022-09-09	3.52226e-58	0.277715	0.154	0.384	7.94764e-54	0	B cells
FOSL2	3.5002e-57	0.282166	0.198	0.46	7.89786e-53	0	B cells
GADD45A	3.85457e-57	0.508237	0.235	0.532	8.69745e-53	0	B cells
ABHD17A	4.78748e-57	0.436216	0.237	0.543	1.08025e-52	0	B cells
PCSK7	5.23652e-57	0.482665	0.14	0.359	1.18157e-52	0	B cells
N4BP1	1.01295e-56	0.458993	0.189	0.45	2.28562e-52	0	B cells
CHMP4A	1.34762e-56	0.415954	0.256	0.584	3.04078e-52	0	B cells
PURA	1.44082e-56	0.399117	0.12	0.32	3.25106e-52	0	B cells
RBM33	2.13828e-56	0.259759	0.095	0.274	4.82481e-52	0	B cells
EIF1	3.19851e-56	0.350091	0.905	0.979	7.21712e-52	0	B cells
BIRC6	4.6922e-56	0.268585	0.091	0.267	1.05875e-51	0	B cells
R3HDM2	7.71539e-56	0.305582	0.104	0.29	1.7409e-51	0	B cells
UPF2	8.56304e-56	0.468902	0.166	0.403	1.93216e-51	0	B cells
ZFP36	1.64153e-55	0.835023	0.65	0.685	3.70395e-51	0	B cells
NUTM2B-AS1	3.03039e-55	0.33157	0.096	0.274	6.83777e-51	0	B cells
NUB1	1.12202e-54	0.366406	0.175	0.415	2.53173e-50	0	B cells
SEC11C	2.7731e-54	0.284912	0.162	0.391	6.25722e-50	0	B cells
RPS4Y1	1.43599e-53	0.789276	0.524	0.49	3.24017e-49	0	B cells
GPATCH2	1.79566e-53	0.285819	0.105	0.286	4.05173e-49	0	B cells
DNTTIP2	1.98076e-53	0.394993	0.158	0.383	4.46939e-49	0	B cells
PPP4R3A	4.52699e-53	0.353196	0.109	0.293	1.02147e-48	0	B cells
PPP1R12A	5.53705e-53	0.373114	0.207	0.47	1.24938e-48	0	B cells
PPP6R1	9.6925e-53	0.277629	0.094	0.265	2.18702e-48	0	B cells
ZFP36L2	2.54854e-52	1.39916	0.52	0.566	5.75053e-48	0	B cells
METTL8	2.66963e-52	0.307448	0.086	0.25	6.02374e-48	0	B cells
DIAPH1	3.39601e-52	0.28246	0.118	0.307	7.66276e-48	0	B cells
ISG20	7.29515e-52	1.03268	0.489	0.451	1.64608e-47	0	B cells
MIR4435-2HG	9.59623e-52	0.38285	0.134	0.334	2.16529e-47	0	B cells
EHD4	1.57581e-51	0.276127	0.092	0.26	3.55566e-47	0	B cells
RPSA	1.57873e-51	0.488514	0.796	0.925	3.56225e-47	0	B cells
RPL13	2.73601e-51	0.310153	0.966	0.993	6.17352e-47	0	B cells
CDK11B	2.75773e-51	0.296714	0.093	0.261	6.22255e-47	0	B cells
C6orf62	3.55377e-51	0.343524	0.116	0.301	8.01872e-47	0	B cells
HIST1H2AC	7.19139e-51	0.477412	0.194	0.432	1.62266e-46	0	B cells
RBPJ	7.82253e-51	0.393148	0.196	0.442	1.76508e-46	0	B cells
NFATC2IP	8.89712e-51	0.298241	0.109	0.287	2.00755e-46	0	B cells
ARAP2	1.63653e-50	0.383171	0.106	0.283	3.69266e-46	0	B cells
SRSF10	1.68786e-50	0.459227	0.24	0.533	3.80848e-46	0	B cells
TAOK3	1.9397e-50	0.263516	0.128	0.319	4.37674e-46	0	B cells
CSNK1G2	2.2275e-50	0.381334	0.132	0.328	5.02612e-46	0	B cells
ADRBK1	3.34751e-50	0.348835	0.145	0.351	7.55332e-46	0	B cells
MIER1	5.68973e-50	0.422102	0.195	0.444	1.28383e-45	0	B cells
DDX6	1.79995e-49	0.447243	0.154	0.368	4.06141e-45	0	B cells
CMC1	4.48658e-49	0.395259	0.131	0.324	1.01235e-44	0	B cells
ZNF292	9.44711e-49	0.407514	0.168	0.391	2.13165e-44	0	B cells
SFXN1	1.44139e-48	0.309947	0.092	0.253	3.25236e-44	0	B cells
TNIP1	1.60959e-48	0.254645	0.103	0.272	3.63189e-44	0	B cells
ANP32E	5.13138e-48	0.278597	0.143	0.341	1.15785e-43	0	B cells
CMC2	5.58462e-48	0.375949	0.162	0.378	1.26011e-43	0	B cells
BPTF	7.71478e-48	0.551222	0.216	0.481	1.74076e-43	0	B cells
OTUD6B-AS1	2.63985e-47	0.499983	0.182	0.414	5.95655e-43	0	B cells
YPEL3	2.85319e-47	0.391411	0.207	0.457	6.43795e-43	0	B cells
ATF4	3.63309e-47	0.469949	0.291	0.631	8.19771e-43	0	B cells
EIF4A3	3.68887e-47	0.483984	0.256	0.554	8.32358e-43	0	B cells
CD53	5.43126e-47	0.686185	0.265	0.158	1.22551e-42	0	B cells
MYADM	5.93146e-47	1.43868	0.344	0.273	1.33837e-42	0	B cells
FNIP1	6.18201e-47	0.308752	0.095	0.255	1.39491e-42	0	B cells
EPB41L4A-AS1	1.16116e-46	0.325934	0.159	0.37	2.62004e-42	0	B cells
ERICH1	1.37521e-46	0.28042	0.097	0.257	3.10303e-42	0	B cells
RBM22	1.64155e-46	0.263239	0.101	0.263	3.70399e-42	0	B cells
APOBEC3G	1.65036e-46	0.795948	0.256	0.152	3.72388e-42	0	B cells
NR4A1	1.7987e-46	1.02126	0.478	0.431	4.05858e-42	0	B cells
SOD1	3.72802e-46	0.885444	0.618	0.818	8.41191e-42	0	B cells
NSA2	4.28989e-46	0.271164	0.309	0.649	9.67972e-42	0	B cells
TCF25	8.60162e-46	0.493209	0.303	0.653	1.94087e-41	0	B cells
YME1L1	1.30717e-45	0.623448	0.213	0.471	2.94949e-41	0	B cells
AIP	2.18281e-45	0.349113	0.201	0.44	4.9253e-41	0	B cells
IK	2.31416e-45	0.44003	0.247	0.538	5.22167e-41	0	B cells
BDP1	2.51266e-45	0.411907	0.132	0.316	5.66956e-41	0	B cells
REL	6.60652e-45	1.1995	0.515	0.561	1.4907e-40	0	B cells
EMP3	9.8339e-45	0.880415	0.416	0.338	2.21892e-40	0	B cells
SYNE2	1.16506e-44	0.622784	0.227	0.489	2.62884e-40	0	B cells
DNAJC1	1.17957e-44	0.399623	0.143	0.336	2.66158e-40	0	B cells
RPS25	2.46714e-44	0.292138	0.911	0.972	5.56686e-40	0	B cells
ISCU	2.99771e-44	0.394311	0.245	0.524	6.76403e-40	0	B cells
RSBN1L	3.88493e-44	0.509296	0.184	0.409	8.76596e-40	0	B cells
ALG13	4.77835e-44	0.399176	0.12	0.294	1.07819e-39	0	B cells
TTC14	6.77649e-44	0.360117	0.13	0.309	1.52905e-39	0	B cells
TOPORS	1.2177e-43	0.287804	0.099	0.255	2.74763e-39	0	B cells
MGEA5	1.819e-43	0.441605	0.139	0.325	4.10439e-39	0	B cells
CALM3	2.05089e-43	0.409705	0.274	0.577	4.62764e-39	0	B cells
CHD3	2.40704e-43	0.355101	0.103	0.261	5.43124e-39	0	B cells
PAIP2	5.21934e-43	0.42054	0.268	0.571	1.17769e-38	0	B cells
TLN1	5.36404e-43	0.345935	0.205	0.44	1.21034e-38	0	B cells
TMC6	8.23445e-43	0.295103	0.131	0.308	1.85802e-38	0	B cells
ZNRD1	9.82719e-43	0.373422	0.149	0.341	2.21741e-38	0	B cells
C17orf62	1.18016e-42	0.354327	0.145	0.331	2.6629e-38	0	B cells
TRA2A	1.48628e-42	0.453121	0.157	0.356	3.35364e-38	0	B cells
FOS	3.42114e-42	1.02896	0.693	0.773	7.71946e-38	0	B cells
SBDS	4.45214e-42	0.409608	0.288	0.611	1.00458e-37	0	B cells
TSPYL1	5.55209e-42	0.44634	0.134	0.314	1.25277e-37	0	B cells
MDM4	6.9866e-42	0.430102	0.12	0.288	1.57646e-37	0	B cells
DDX18	1.6973e-41	0.497804	0.283	0.599	3.82979e-37	0	B cells
CRBN	2.4737e-41	0.282323	0.114	0.275	5.58165e-37	0	B cells
SQSTM1	2.52559e-41	0.313794	0.369	0.744	5.69875e-37	0	B cells
BZW1	8.50042e-41	0.35986	0.308	0.645	1.91803e-36	0	B cells
SSR2	1.18638e-40	0.319358	0.344	0.717	2.67696e-36	0	B cells
DNAJB14	1.44692e-40	0.320101	0.125	0.292	3.26483e-36	0	B cells
DDX17	3.0775e-40	0.534797	0.316	0.658	6.94408e-36	0	B cells
ZBTB38	3.67732e-40	0.351674	0.101	0.251	8.29751e-36	0	B cells
PHACTR2	4.55457e-40	0.319887	0.111	0.267	1.02769e-35	0	B cells
INTS6	1.0671e-39	0.640035	0.133	0.307	2.4078e-35	0	B cells
FOXP1	1.38772e-39	0.333797	0.137	0.31	3.13125e-35	0	B cells
YPEL5	3.11647e-39	1.48495	0.508	0.606	7.03201e-35	0	B cells
HBP1	3.18129e-39	0.317387	0.134	0.306	7.17826e-35	0	B cells
RBMX	1.14055e-38	0.519171	0.253	0.53	2.57353e-34	0	B cells
BCLAF1	1.67289e-38	0.584565	0.241	0.506	3.77472e-34	0	B cells
ILF3-AS1	1.92045e-38	0.439846	0.103	0.251	4.33329e-34	0	B cells
DNAJA4	2.17486e-38	0.422095	0.137	0.309	4.90734e-34	0	B cells
RHOG	2.33551e-38	0.418238	0.242	0.498	5.26985e-34	0	B cells
COQ10B	3.77487e-38	0.347835	0.144	0.321	8.51762e-34	0	B cells
CCDC85B	6.56053e-38	0.382873	0.317	0.647	1.48032e-33	0	B cells
DDX46	6.95054e-38	0.529356	0.242	0.503	1.56832e-33	0	B cells
THUMPD1	1.52163e-37	0.318091	0.104	0.251	3.4334e-33	0	B cells
COTL1	1.57803e-37	0.698783	0.358	0.269	3.56066e-33	0	B cells
AKIRIN1	1.84415e-37	0.409879	0.164	0.354	4.16113e-33	0	B cells
NUFIP2	4.34955e-37	0.575202	0.173	0.372	9.81432e-33	0	B cells
C19orf66	6.13644e-37	0.436435	0.153	0.333	1.38463e-32	0	B cells
C6orf48	7.05906e-37	0.421821	0.207	0.432	1.59281e-32	0	B cells
AES	1.2127e-36	0.421153	0.326	0.672	2.73635e-32	0	B cells
ARL4C	1.30756e-36	0.829912	0.398	0.328	2.95039e-32	0	B cells
MALT1	1.75988e-36	0.366831	0.106	0.25	3.971e-32	0	B cells
FXYD5	1.95092e-36	1.11951	0.429	0.425	4.40206e-32	0	B cells
ORMDL1	2.08361e-36	0.480291	0.204	0.425	4.70145e-32	0	B cells
SMARCA5	7.75691e-36	0.442155	0.154	0.333	1.75027e-31	0	B cells
FUBP1	1.01776e-35	0.308565	0.112	0.259	2.29647e-31	0	B cells
USP16	1.22289e-35	0.490509	0.201	0.418	2.75932e-31	0	B cells
RPL23A	1.49083e-35	0.289615	0.908	0.974	3.36391e-31	0	B cells
NASP	1.52769e-35	0.482526	0.224	0.458	3.44708e-31	0	B cells
SF3B1	1.81366e-35	0.559172	0.267	0.55	4.09234e-31	0	B cells
HLA-F	2.01091e-35	1.02012	0.44	0.442	4.53741e-31	0	B cells
TPR	2.01478e-35	0.549365	0.242	0.496	4.54616e-31	0	B cells
CCM2	2.1543e-35	0.429304	0.14	0.308	4.86097e-31	0	B cells
PPP2R5C	2.45147e-35	1.37997	0.431	0.454	5.53149e-31	0	B cells
TNRC6B	5.12081e-35	0.474323	0.189	0.393	1.15546e-30	0	B cells
OFD1	6.22701e-35	0.393032	0.144	0.312	1.40506e-30	0	B cells
KPNA2	7.30879e-35	0.319428	0.134	0.293	1.64916e-30	0	B cells
VPS13C	8.89856e-35	0.430888	0.125	0.279	2.00787e-30	0	B cells
WHSC1L1	4.09992e-34	0.544855	0.221	0.453	9.25106e-30	0	B cells
PSMA3-AS1	4.94237e-34	0.402313	0.116	0.261	1.1152e-29	0	B cells
SAFB2	5.29498e-34	0.378513	0.119	0.267	1.19476e-29	0	B cells
PRPF4B	1.90769e-33	0.594899	0.197	0.404	4.30451e-29	0	B cells
PMAIP1	1.9547e-33	1.18825	0.506	0.56	4.41057e-29	0	B cells
DNMT1	2.50991e-33	0.308995	0.116	0.259	5.66336e-29	0	B cells
MYL12A	2.6303e-33	0.561377	0.684	0.871	5.93502e-29	0	B cells
ZNF644	5.23371e-33	0.44441	0.131	0.285	1.18093e-28	0	B cells
TNFAIP8	8.36912e-33	0.442339	0.232	0.461	1.88841e-28	0	B cells
PIK3R1	1.6394e-32	1.06972	0.316	0.253	3.69915e-28	0	B cells
NFKB1	3.25706e-32	0.343227	0.127	0.275	7.34922e-28	0	B cells
GADD45G	3.53562e-32	0.382904	0.121	0.261	7.97778e-28	0	B cells
SSBP4	3.69099e-32	0.333921	0.131	0.281	8.32834e-28	0	B cells
ZRANB2	4.3608e-32	0.593578	0.224	0.452	9.83972e-28	0	B cells
PDCD4	8.81292e-32	0.522304	0.257	0.515	1.98855e-27	0	B cells
PPIL4	9.34292e-32	0.377568	0.122	0.266	2.10814e-27	0	B cells
NOP58	1.50111e-31	0.486346	0.191	0.386	3.3871e-27	0	B cells
SAT1	3.6613e-31	0.651764	0.74	0.912	8.26135e-27	0	B cells
ARL4A	4.45513e-31	0.478941	0.194	0.389	1.00526e-26	0	B cells
TIPARP	6.7333e-31	0.398077	0.171	0.347	1.5193e-26	0	B cells
RPL36AL	7.04967e-31	0.419578	0.706	0.92	1.59069e-26	0	B cells
PCF11	9.97683e-31	0.468512	0.126	0.271	2.25117e-26	0	B cells
RPS27L	1.98557e-30	0.420931	0.341	0.664	4.48025e-26	0	B cells
PHF11	3.60255e-30	0.368113	0.149	0.307	8.12881e-26	0	B cells
TANK	3.85439e-30	0.492541	0.195	0.388	8.69703e-26	0	B cells
PPP1R15A	5.80141e-30	0.693469	0.654	0.742	1.30903e-25	0	B cells
H2AFX	8.03541e-30	0.399065	0.132	0.278	1.81311e-25	0	B cells
HNRNPA1	1.06313e-29	0.520399	0.67	0.876	2.39886e-25	0	B cells
IFI16	1.13535e-29	0.319978	0.384	0.74	2.5618e-25	0	B cells
EGR1	1.61539e-29	0.481199	0.257	0.483	3.64496e-25	0	B cells
EIF3G	3.99185e-29	0.299609	0.362	0.715	9.00721e-25	0	B cells
CCSER2	4.06709e-29	0.395101	0.126	0.266	9.17699e-25	0	B cells
CFAP20	4.18506e-29	0.389824	0.124	0.262	9.44317e-25	0	B cells
ADAR	5.13123e-29	0.575181	0.242	0.474	1.15781e-24	0	B cells
RPL10A	5.70049e-29	0.297883	0.853	0.949	1.28626e-24	0	B cells
IFI44	6.6466e-29	0.372837	0.17	0.34	1.49974e-24	0	B cells
HNRNPC	7.12748e-29	0.304256	0.378	0.74	1.60824e-24	0	B cells
CD83	8.42436e-29	0.622713	0.286	0.203	1.90087e-24	0	B cells
STK17A	2.26546e-28	1.0962	0.44	0.472	5.11179e-24	0	B cells
CD99	2.4275e-28	0.313671	0.374	0.718	5.47741e-24	0	B cells
VMP1	3.56805e-28	0.39788	0.388	0.737	8.05095e-24	0	B cells
ARID4B	8.02204e-28	0.562535	0.266	0.516	1.81009e-23	0	B cells
HNRNPA3	1.17642e-27	0.293948	0.388	0.748	2.65448e-23	0	B cells
SARAF	3.18332e-27	1.05058	0.527	0.698	7.18285e-23	0	B cells
RGS10	3.40428e-27	0.336315	0.268	0.5	7.68142e-23	0	B cells
GON4L	3.6585e-27	0.421611	0.12	0.252	8.25505e-23	0	B cells
AKAP13	4.38223e-27	0.489033	0.304	0.585	9.88807e-23	0	B cells
CKS2	5.40849e-27	0.344429	0.213	0.399	1.22037e-22	0	B cells
CCDC107	1.38543e-26	0.39634	0.17	0.333	3.12608e-22	0	B cells
RAP1A	3.65726e-26	0.478927	0.206	0.397	8.25225e-22	0	B cells
DDX3X	4.31431e-26	0.743674	0.278	0.538	9.73481e-22	0	B cells
KMT2A	5.59952e-26	0.616457	0.197	0.382	1.26347e-21	0	B cells
FAM177A1	6.59755e-26	0.620605	0.322	0.633	1.48867e-21	0	B cells
GSTK1	7.25425e-26	0.489238	0.293	0.564	1.63685e-21	0	B cells
RNMT	7.67588e-26	0.608687	0.229	0.439	1.73199e-21	0	B cells
LUC7L3	8.37049e-26	0.723756	0.27	0.521	1.88872e-21	0	B cells
CTD-3252C9.4	8.44397e-26	1.20762	0.412	0.427	1.9053e-21	0	B cells
MX1	1.37756e-25	0.263288	0.257	0.457	3.10832e-21	0	B cells
CCDC59	1.84233e-25	0.519369	0.251	0.482	4.15703e-21	0	B cells
TSC22D4	2.4046e-25	0.405679	0.125	0.254	5.42574e-21	0	B cells
NABP1	8.24125e-25	1.15173	0.289	0.247	1.85956e-20	0	B cells
DNAJB6	1.16091e-24	0.395016	0.403	0.762	2.61947e-20	0	B cells
NKTR	1.77143e-24	0.73826	0.219	0.418	3.99705e-20	0	B cells
RPL27A	2.20286e-24	0.253797	0.908	0.976	4.97054e-20	0	B cells
C9orf142	2.41493e-24	0.556379	0.265	0.5	5.44905e-20	0	B cells
ALOX5AP	4.142e-24	0.372866	0.265	0.179	9.34601e-20	0	B cells
UBALD2	8.17418e-24	0.557617	0.311	0.595	1.84442e-19	0	B cells
AMD1	1.00616e-23	0.680879	0.263	0.503	2.2703e-19	0	B cells
CWC25	1.72276e-23	0.48759	0.15	0.29	3.88723e-19	0	B cells
CLDND1	2.2148e-23	0.5813	0.256	0.48	4.99747e-19	0	B cells
ARPC1B	5.21772e-23	0.263377	0.393	0.71	1.17733e-18	0	B cells
CDC42EP3	8.05359e-23	0.397457	0.134	0.26	1.81721e-18	0	B cells
STK4	8.06435e-23	1.12503	0.388	0.404	1.81964e-18	0	B cells
SNHG15	8.22503e-23	0.457117	0.228	0.421	1.85589e-18	0	B cells
NUDT4	9.09469e-23	0.507605	0.154	0.294	2.05213e-18	0	B cells
IDI1	1.00395e-22	0.53634	0.221	0.413	2.26532e-18	0	B cells
AAK1	1.0185e-22	0.582272	0.237	0.446	2.29814e-18	0	B cells
PNRC2	1.21857e-22	0.53902	0.249	0.463	2.74958e-18	0	B cells
RPS27A	1.25622e-22	0.255545	0.922	0.982	2.83453e-18	0	B cells
JMJD1C	1.44875e-22	0.491483	0.167	0.315	3.26896e-18	0	B cells
CSK	2.40161e-22	0.399464	0.15	0.285	5.41899e-18	0	B cells
TTC39C	2.63633e-22	0.508469	0.181	0.34	5.9486e-18	0	B cells
CCNH	3.08601e-22	0.459282	0.133	0.259	6.96326e-18	0	B cells
IRF2	6.6603e-22	0.440843	0.16	0.302	1.50283e-17	0	B cells
CACYBP	1.41486e-21	1.09031	0.481	0.611	3.19249e-17	0	B cells
SRRM1	2.76418e-21	0.450774	0.377	0.722	6.2371e-17	0	B cells
RPS20	5.09527e-21	0.266702	0.826	0.955	1.1497e-16	0	B cells
PCM1	6.65946e-21	0.555709	0.16	0.299	1.50264e-16	0	B cells
SPTAN1	1.02856e-20	0.629906	0.214	0.394	2.32084e-16	0	B cells
H1FX	3.03174e-20	0.532399	0.388	0.718	6.84083e-16	0	B cells
FOSB	3.67695e-20	1.18303	0.516	0.619	8.29668e-16	0	B cells
LYST	8.76538e-20	0.55243	0.178	0.324	1.97782e-15	0	B cells
USP15	1.28438e-19	0.666924	0.232	0.424	2.89808e-15	0	B cells
SH3BGRL	1.92808e-19	0.32543	0.213	0.374	4.35052e-15	0	B cells
GNAI2	3.8353e-19	0.342427	0.339	0.589	8.65398e-15	0	B cells
SERTAD1	4.99167e-19	0.676251	0.238	0.43	1.12632e-14	0	B cells
PFDN5	6.38945e-19	0.366609	0.714	0.927	1.44172e-14	0	B cells
CUTA	8.08914e-19	0.525108	0.31	0.575	1.82523e-14	0	B cells
MCL1	1.06761e-18	0.884218	0.517	0.651	2.40896e-14	0	B cells
ISG15	1.07361e-18	0.387492	0.692	0.7	2.4225e-14	0	B cells
RBM25	1.44533e-18	0.651233	0.331	0.618	3.26124e-14	0	B cells
ID2	2.13969e-18	0.795117	0.395	0.384	4.828e-14	0	B cells
HNRNPH1	2.56772e-18	0.751303	0.274	0.501	5.7938e-14	0	B cells
GLS	5.53834e-18	0.613996	0.17	0.308	1.24967e-13	0	B cells
RARRES3	6.54368e-18	0.779894	0.39	0.385	1.47652e-13	0	B cells
FUS	1.81373e-17	1.10681	0.499	0.683	4.09251e-13	0	B cells
TAF1D	2.34017e-17	0.408426	0.402	0.723	5.28036e-13	0	B cells
ZFP36L1	2.56354e-17	0.428549	0.422	0.75	5.78436e-13	0	B cells
DNAJB4	3.09289e-17	1.08722	0.339	0.339	6.97879e-13	0	B cells
HSPA6	8.11688e-17	1.03311	0.209	0.352	1.83149e-12	0	B cells
SIGIRR	1.62872e-16	0.425565	0.148	0.263	3.67505e-12	0	B cells
ATF3	2.11877e-16	0.284756	0.379	0.594	4.78079e-12	0	B cells
CENPC	2.23142e-16	0.460025	0.161	0.284	5.03498e-12	0	B cells
UTRN	3.43504e-16	0.616235	0.151	0.267	7.75083e-12	0	B cells
MBNL1	3.50342e-16	0.686503	0.336	0.611	7.90512e-12	0	B cells
NEU1	5.74981e-16	0.74731	0.176	0.309	1.29739e-11	0	B cells
GBP2	2.74751e-15	0.557051	0.226	0.388	6.19949e-11	0	B cells
POLR3GL	4.66246e-15	0.404702	0.152	0.264	1.05204e-10	0	B cells
G3BP2	6.37611e-15	0.604273	0.284	0.498	1.43871e-10	0	B cells
ZC3H12A	6.63532e-15	0.516389	0.187	0.319	1.49719e-10	0	B cells
TUBA4A	1.99588e-14	0.551846	0.387	0.649	4.5035e-10	0	B cells
RAB11FIP1	2.31012e-14	0.284321	0.164	0.272	5.21255e-10	0	B cells
RORA	5.29247e-14	1.02708	0.26	0.238	1.19419e-09	0	B cells
LSP1	1.29928e-13	0.706312	0.295	0.268	2.9317e-09	0	B cells
JOSD1	1.02601e-12	0.644118	0.215	0.363	2.31509e-08	0	B cells
DDIT4	1.28739e-12	1.03985	0.439	0.516	2.90487e-08	0	B cells
SRSF3	1.5535e-12	0.821813	0.521	0.721	3.50532e-08	0	B cells
AHSA1	1.64774e-12	0.620442	0.308	0.536	3.71797e-08	0	B cells
GPBP1	1.89962e-12	1.11886	0.416	0.509	4.2863e-08	0	B cells
IER5L	2.64917e-12	0.849668	0.259	0.434	5.97759e-08	0	B cells
CCNI	2.88118e-12	0.38797	0.417	0.746	6.50109e-08	0	B cells
CFLAR	3.33754e-12	0.562679	0.261	0.431	7.53082e-08	0	B cells
JAK1	3.50598e-12	0.629278	0.3	0.519	7.91089e-08	0	B cells
ZFAND2A	6.64133e-12	0.709996	0.282	0.473	1.49855e-07	0	B cells
CLEC2B	8.426e-12	0.939384	0.5	0.636	1.90124e-07	0	B cells
DEDD2	1.66806e-11	1.00754	0.31	0.322	3.76382e-07	0	B cells
GLTSCR2	2.91952e-11	0.462129	0.412	0.733	6.58761e-07	0	B cells
IFRD1	3.06875e-11	0.639454	0.19	0.311	6.92432e-07	0	B cells
TOB1	3.65339e-11	0.586725	0.194	0.317	8.24351e-07	0	B cells
TAF7	2.10757e-10	0.744426	0.259	0.43	4.75553e-06	0	B cells
UBE2D3	2.99061e-10	0.437908	0.423	0.753	6.74801e-06	0	B cells
PRPF38B	6.90364e-10	0.740452	0.254	0.416	1.55774e-05	0	B cells
SLFN5	7.33805e-10	0.716463	0.257	0.42	1.65576e-05	0	B cells
HMGB2	7.65292e-10	0.657051	0.342	0.347	1.72681e-05	0	B cells
CYLD	8.84941e-10	0.619573	0.191	0.307	1.99678e-05	0	B cells
GABPB1	2.06821e-09	0.703924	0.194	0.309	4.66671e-05	0	B cells
RBM8A	2.23913e-09	0.457744	0.405	0.718	5.05238e-05	0	B cells
IER2	2.54732e-09	0.626536	0.601	0.762	5.74778e-05	0	B cells
SFPQ	2.96467e-09	0.715306	0.351	0.609	6.68947e-05	0	B cells
LEPROTL1	3.69229e-09	1.01312	0.377	0.453	8.33129e-05	0	B cells
H2AFZ	3.96585e-09	0.42463	0.442	0.753	8.94854e-05	0	B cells
SELK	4.80925e-09	0.925123	0.491	0.696	0.000108516	0	B cells
CCNL1	5.00232e-09	0.580864	0.402	0.69	0.000112872	0	B cells
CIRBP	7.98513e-09	0.733279	0.536	0.797	0.000180176	0	B cells
ARGLU1	1.05433e-08	0.769882	0.327	0.55	0.0002379	0	B cells
GADD45B	1.06306e-08	0.619337	0.439	0.476	0.00023987	0	B cells
SRSF5	1.60779e-08	0.816925	0.507	0.74	0.000362783	0	B cells
EEF1B2	1.67613e-08	0.355073	0.675	0.882	0.000378202	0	B cells
ELF1	5.12716e-08	0.66625	0.335	0.557	0.00115689	0	B cells
AREG	1.06163e-07	0.837652	0.26	0.393	0.00239546	0	B cells
2022-09-07	1.24262e-07	0.466041	0.441	0.776	0.00280384	0	B cells
MBP	1.38609e-07	0.675005	0.217	0.335	0.00312757	0	B cells
MRPL18	2.0197e-07	0.696442	0.363	0.618	0.00455724	0	B cells
FAM133B	3.58633e-07	0.777691	0.332	0.554	0.0080922	0	B cells
EIF4A2	4.96441e-07	0.608397	0.572	0.793	0.0112017	0	B cells
PPP1R15B	5.08864e-07	0.574277	0.182	0.275	0.011482	0	B cells
TRIM22	2.04739e-06	0.60596	0.236	0.357	0.0461974	0	B cells
BCAS2	2.93734e-06	1.14519	0.372	0.459	0.0662781	0	B cells
TRA2B	3.11853e-06	0.736942	0.383	0.647	0.0703666	0	B cells
SP100	4.04803e-06	0.687546	0.313	0.501	0.0913397	0	B cells
UBE2B	5.18567e-06	0.674545	0.388	0.669	0.117009	0	B cells
SRRM2	5.79958e-06	0.600033	0.415	0.725	0.130862	0	B cells
GCC2	9.06595e-06	1.01278	0.334	0.396	0.204564	0	B cells
PPP1R10	1.12299e-05	0.89351	0.206	0.311	0.253392	0	B cells
PLK3	1.29911e-05	0.610935	0.174	0.255	0.293131	0	B cells
PSMB9	1.4066e-05	0.5087	0.454	0.531	0.317384	0	B cells
NFKBIZ	2.29489e-05	0.517376	0.294	0.431	0.51782	0	B cells
CCL4	4.21047e-05	0.440827	0.26	0.236	0.95005	0	B cells
MPHOSPH8	4.30843e-05	0.803086	0.319	0.512	0.972155	0	B cells
TPM3	4.54858e-05	0.402797	0.462	0.774	1	0	B cells
PRDM2	5.322e-05	0.754171	0.207	0.307	1	0	B cells
ORAI1	5.76265e-05	0.647164	0.18	0.26	1	0	B cells
HNRNPU	8.23462e-05	0.740561	0.384	0.635	1	0	B cells
CYCS	0.000107448	0.484669	0.458	0.754	1	0	B cells
RNF213	0.000173154	1.11457	0.405	0.546	1	0	B cells
SMCHD1	0.000175066	0.925058	0.249	0.268	1	0	B cells
ANKRD12	0.000178417	1.03399	0.408	0.557	1	0	B cells
HNRNPDL	0.000210547	0.498736	0.431	0.731	1	0	B cells
CHD2	0.000264664	0.829126	0.234	0.346	1	0	B cells
KIAA1551	0.000400452	0.690178	0.235	0.34	1	0	B cells
FNBP1	0.000432538	0.612772	0.189	0.267	1	0	B cells
NR3C1	0.00116948	0.797341	0.268	0.393	1	0	B cells
HERPUD1	0.0013202	0.428564	0.313	0.453	1	0	B cells
CLK1	0.00183609	0.944343	0.319	0.388	1	0	B cells
PIM3	0.00215582	0.750725	0.377	0.588	1	0	B cells
KMT2E	0.00362941	0.772235	0.312	0.471	1	0	B cells
PNISR	0.00394154	0.736746	0.405	0.666	1	0	B cells
CARD16	0.00405412	0.860903	0.293	0.427	1	0	B cells
LMNA	0.00484328	0.577017	0.521	0.817	1	0	B cells
ARID5B	0.00491805	1.08758	0.336	0.425	1	0	B cells
ODC1	0.00535117	0.645323	0.285	0.403	1	0	B cells
VAMP2	0.00578124	0.753446	0.364	0.573	1	0	B cells
SON	0.00700629	0.65344	0.447	0.747	1	0	B cells
NCL	0.00766988	0.595296	0.52	0.758	1	0	B cells
XAF1	0.00921177	0.598475	0.302	0.429	1	0	B cells
LYAR	0.00934406	0.784649	0.21	0.292	1	0	B cells
ARL6IP5	0.00944774	0.68017	0.38	0.594	1	0	B cells
GPNMB	0	2.47243	0.973	0.429	0	1	Cancer stem cells
SLC2A1	0	2.46812	0.971	0.439	0	1	Cancer stem cells
NDRG1	0	2.42482	0.979	0.484	0	1	Cancer stem cells
CLDN1	0	2.06466	0.916	0.268	0	1	Cancer stem cells
KRT19	0	2.04615	0.968	0.259	0	1	Cancer stem cells
MAL2	0	2.01613	0.955	0.416	0	1	Cancer stem cells
GJA1	0	1.99599	0.94	0.405	0	1	Cancer stem cells
TACSTD2	0	1.91427	0.969	0.499	0	1	Cancer stem cells
AMTN	0	1.85794	0.678	0.13	0	1	Cancer stem cells
TM4SF1	0	1.83255	0.961	0.417	0	1	Cancer stem cells
PERP	0	1.81601	0.997	0.636	0	1	Cancer stem cells
AKR1C2	0	1.7904	0.932	0.324	0	1	Cancer stem cells
EXOC3	0	1.76784	0.938	0.353	0	1	Cancer stem cells
RPL37	0	1.69888	1	0.971	0	1	Cancer stem cells
DSG3	0	1.67907	0.93	0.445	0	1	Cancer stem cells
DSC2	0	1.61433	0.92	0.436	0	1	Cancer stem cells
IGFBP2	0	1.60557	0.96	0.452	0	1	Cancer stem cells
FBXO32	0	1.60489	0.852	0.217	0	1	Cancer stem cells
GPX2	0	1.56833	0.922	0.311	0	1	Cancer stem cells
BNIP3	0	1.56114	0.86	0.337	0	1	Cancer stem cells
MMP10	0	1.5593	0.551	0.141	0	1	Cancer stem cells
MGST1	0	1.55011	0.878	0.196	0	1	Cancer stem cells
SEPP1	0	1.54568	0.93	0.406	0	1	Cancer stem cells
ATP1B3	0	1.53906	0.968	0.6	0	1	Cancer stem cells
IGFBP3	0	1.50988	0.717	0.153	0	1	Cancer stem cells
BASP1	0	1.50387	0.9	0.368	0	1	Cancer stem cells
RAI14	0	1.50234	0.819	0.199	0	1	Cancer stem cells
ERO1A	0	1.50225	0.846	0.326	0	1	Cancer stem cells
FXYD3	0	1.48494	0.988	0.542	0	1	Cancer stem cells
AHNAK	0	1.48205	0.957	0.619	0	1	Cancer stem cells
TNFSF10	0	1.47089	0.933	0.572	0	1	Cancer stem cells
CDKN2B	0	1.46228	0.812	0.264	0	1	Cancer stem cells
GJB6	0	1.46187	0.86	0.379	0	1	Cancer stem cells
CTSC	0	1.4544	0.979	0.664	0	1	Cancer stem cells
FTH1	0	1.44759	1	0.914	0	1	Cancer stem cells
CXADR	0	1.42249	0.836	0.296	0	1	Cancer stem cells
SPINT2	0	1.40511	0.962	0.529	0	1	Cancer stem cells
AKR1C3	0	1.40169	0.894	0.305	0	1	Cancer stem cells
JUP	0	1.39164	0.961	0.5	0	1	Cancer stem cells
DSC3	0	1.38714	0.902	0.422	0	1	Cancer stem cells
PVRL1	0	1.38625	0.896	0.376	0	1	Cancer stem cells
LDHA	0	1.38129	0.985	0.771	0	1	Cancer stem cells
ELF3	0	1.3726	0.832	0.301	0	1	Cancer stem cells
ID1	0	1.36941	0.873	0.468	0	1	Cancer stem cells
SESN3	0	1.35919	0.862	0.291	0	1	Cancer stem cells
SDC1	0	1.35219	0.912	0.457	0	1	Cancer stem cells
CD24	0	1.3493	0.857	0.355	0	1	Cancer stem cells
TMEM54	0	1.34378	0.883	0.456	0	1	Cancer stem cells
DST	0	1.34376	0.818	0.332	0	1	Cancer stem cells
PDCD6	0	1.33857	0.96	0.572	0	1	Cancer stem cells
ADM	0	1.3348	0.724	0.317	0	1	Cancer stem cells
KRT15	0	1.31962	0.911	0.323	0	1	Cancer stem cells
MARCKS	0	1.2869	0.962	0.557	0	1	Cancer stem cells
RNF7	0	1.28676	0.965	0.625	0	1	Cancer stem cells
AKR1B10	0	1.27849	0.861	0.416	0	1	Cancer stem cells
TMPRSS4	0	1.26957	0.814	0.26	0	1	Cancer stem cells
AKR1C1	0	1.26185	0.892	0.349	0	1	Cancer stem cells
SLC6A8	0	1.25808	0.719	0.192	0	1	Cancer stem cells
GAGE2A	0	1.24648	0.844	0.17	0	1	Cancer stem cells
FAM3C	0	1.23998	0.865	0.387	0	1	Cancer stem cells
RAP2B	0	1.2343	0.887	0.432	0	1	Cancer stem cells
CLDN7	0	1.21801	0.864	0.318	0	1	Cancer stem cells
PRRG4	0	1.20836	0.864	0.432	0	1	Cancer stem cells
NMB	0	1.19935	0.819	0.324	0	1	Cancer stem cells
FAM162A	0	1.19903	0.925	0.554	0	1	Cancer stem cells
ATP6V1G1	0	1.19227	0.973	0.736	0	1	Cancer stem cells
DYNLT3	0	1.18834	0.838	0.395	0	1	Cancer stem cells
FABP5	0	1.18784	0.994	0.876	0	1	Cancer stem cells
TMEM189	0	1.16946	0.852	0.35	0	1	Cancer stem cells
NIPBL	0	1.16804	0.875	0.386	0	1	Cancer stem cells
DSTN	0	1.16766	0.982	0.633	0	1	Cancer stem cells
CIB1	0	1.16631	0.964	0.69	0	1	Cancer stem cells
TPBG	0	1.16258	0.785	0.286	0	1	Cancer stem cells
SEMA4B	0	1.15675	0.821	0.336	0	1	Cancer stem cells
PTHLH	0	1.15649	0.711	0.198	0	1	Cancer stem cells
CES1	0	1.15533	0.715	0.174	0	1	Cancer stem cells
ZFAS1	0	1.15327	0.978	0.75	0	1	Cancer stem cells
DNAJC21	0	1.15117	0.917	0.491	0	1	Cancer stem cells
EIF6	0	1.15068	0.94	0.587	0	1	Cancer stem cells
MIF	0	1.14835	0.927	0.514	0	1	Cancer stem cells
CDKN2A	0	1.13459	0.871	0.326	0	1	Cancer stem cells
JAG1	0	1.13378	0.832	0.371	0	1	Cancer stem cells
ATP1B1	0	1.13356	0.831	0.308	0	1	Cancer stem cells
ENO1	0	1.13151	0.981	0.731	0	1	Cancer stem cells
PDLIM1	0	1.11831	0.926	0.5	0	1	Cancer stem cells
APP	0	1.11627	0.87	0.412	0	1	Cancer stem cells
GPR87	0	1.11174	0.784	0.279	0	1	Cancer stem cells
PTPRF	0	1.11155	0.824	0.345	0	1	Cancer stem cells
NEAT1	0	1.11081	0.96	0.894	0	1	Cancer stem cells
MRPL36	0	1.10953	0.914	0.501	0	1	Cancer stem cells
OSMR	0	1.10738	0.743	0.233	0	1	Cancer stem cells
PTGR1	0	1.1051	0.85	0.416	0	1	Cancer stem cells
PKP1	0	1.10266	0.888	0.45	0	1	Cancer stem cells
SYPL1	0	1.09773	0.912	0.519	0	1	Cancer stem cells
EIF4EBP1	0	1.09116	0.884	0.476	0	1	Cancer stem cells
RPL35A	0	1.08583	0.998	0.957	0	1	Cancer stem cells
PRDX5	0	1.08519	0.975	0.684	0	1	Cancer stem cells
MAF	0	1.08516	0.838	0.399	0	1	Cancer stem cells
CTNND1	0	1.07806	0.839	0.424	0	1	Cancer stem cells
EGLN3	0	1.07725	0.594	0.108	0	1	Cancer stem cells
PLPP2	0	1.07607	0.83	0.337	0	1	Cancer stem cells
IRF6	0	1.0658	0.762	0.334	0	1	Cancer stem cells
APLP2	0	1.06157	0.898	0.507	0	1	Cancer stem cells
B3GNT5	0	1.05648	0.761	0.297	0	1	Cancer stem cells
TGFB1	0	1.04537	0.788	0.354	0	1	Cancer stem cells
PGK1	0	1.04224	0.932	0.632	0	1	Cancer stem cells
POLR1D	0	1.03865	0.946	0.624	0	1	Cancer stem cells
TFRC	0	1.03545	0.803	0.314	0	1	Cancer stem cells
HSPB1	0	1.02885	0.995	0.822	0	1	Cancer stem cells
S100A6	0	1.0273	0.999	0.901	0	1	Cancer stem cells
CBR1	0	1.0271	0.855	0.504	0	1	Cancer stem cells
VDAC2	0	1.02676	0.957	0.632	0	1	Cancer stem cells
P4HA1	0	1.02515	0.705	0.197	0	1	Cancer stem cells
GPCPD1	0	1.01958	0.75	0.239	0	1	Cancer stem cells
MPZL2	0	1.01915	0.824	0.417	0	1	Cancer stem cells
ENDOD1	0	1.01818	0.728	0.266	0	1	Cancer stem cells
TP63	0	1.01723	0.802	0.347	0	1	Cancer stem cells
DHRS3	0	1.01152	0.756	0.292	0	1	Cancer stem cells
TPD52L1	0	1.01151	0.857	0.424	0	1	Cancer stem cells
ABCC5	0	1.00673	0.757	0.262	0	1	Cancer stem cells
FAM84A	0	1.00581	0.73	0.263	0	1	Cancer stem cells
KRT17	0	1.00106	0.994	0.739	0	1	Cancer stem cells
SUB1	0	0.993209	0.986	0.823	0	1	Cancer stem cells
CALML3	0	0.990438	0.955	0.525	0	1	Cancer stem cells
GPI	0	0.988623	0.774	0.407	0	1	Cancer stem cells
KLF5	0	0.988188	0.807	0.403	0	1	Cancer stem cells
F11R	0	0.986965	0.762	0.305	0	1	Cancer stem cells
ALDOA	0	0.986903	0.978	0.754	0	1	Cancer stem cells
LINC00657	0	0.98157	0.839	0.438	0	1	Cancer stem cells
EFNA1	0	0.981402	0.777	0.334	0	1	Cancer stem cells
KCNK1	0	0.979663	0.65	0.239	0	1	Cancer stem cells
CD59	0	0.975825	0.95	0.592	0	1	Cancer stem cells
SOX2	0	0.974093	0.702	0.243	0	1	Cancer stem cells
NDUFS6	0	0.971689	0.961	0.683	0	1	Cancer stem cells
SLC44A1	0	0.971063	0.799	0.358	0	1	Cancer stem cells
NPR3	0	0.969426	0.563	0.096	0	1	Cancer stem cells
CCDC80	0	0.966682	0.524	0.113	0	1	Cancer stem cells
CLPTM1L	0	0.965135	0.821	0.361	0	1	Cancer stem cells
NTRK2	0	0.964995	0.768	0.21	0	1	Cancer stem cells
GPC1	0	0.947856	0.755	0.34	0	1	Cancer stem cells
DSP	0	0.944758	0.928	0.504	0	1	Cancer stem cells
PPP1R14B	0	0.942416	0.971	0.641	0	1	Cancer stem cells
HM13	0	0.939979	0.849	0.497	0	1	Cancer stem cells
FZD6	0	0.937066	0.711	0.25	0	1	Cancer stem cells
TRIM29	0	0.935699	0.887	0.464	0	1	Cancer stem cells
ROMO1	0	0.931975	0.938	0.615	0	1	Cancer stem cells
LRP1	0	0.92742	0.707	0.238	0	1	Cancer stem cells
YWHAQ	0	0.925539	0.926	0.601	0	1	Cancer stem cells
PGAM1	0	0.925104	0.929	0.615	0	1	Cancer stem cells
ACKR3	0	0.92501	0.669	0.172	0	1	Cancer stem cells
AHNAK2	0	0.924946	0.714	0.318	0	1	Cancer stem cells
NDRG4	0	0.924862	0.68	0.156	0	1	Cancer stem cells
RAB38	0	0.923993	0.799	0.39	0	1	Cancer stem cells
CD9	0	0.919633	0.968	0.613	0	1	Cancer stem cells
ITM2B	0	0.915322	0.986	0.852	0	1	Cancer stem cells
NRIP1	0	0.913502	0.713	0.294	0	1	Cancer stem cells
PTBP3	0	0.912985	0.833	0.427	0	1	Cancer stem cells
LAMP2	0	0.910439	0.846	0.47	0	1	Cancer stem cells
RICTOR	0	0.909153	0.771	0.293	0	1	Cancer stem cells
TARS	0	0.907107	0.801	0.419	0	1	Cancer stem cells
GSTP1	0	0.905792	0.994	0.808	0	1	Cancer stem cells
SLC38A2	0	0.904722	0.869	0.5	0	1	Cancer stem cells
PLS3	0	0.902675	0.736	0.347	0	1	Cancer stem cells
RSRC1	0	0.889994	0.821	0.41	0	1	Cancer stem cells
BNIP3L	0	0.885384	0.814	0.357	0	1	Cancer stem cells
CLSTN1	0	0.881417	0.79	0.342	0	1	Cancer stem cells
PGF	0	0.878454	0.555	0.156	0	1	Cancer stem cells
ITGA6	0	0.873683	0.769	0.333	0	1	Cancer stem cells
MIR4458HG	0	0.873538	0.7	0.277	0	1	Cancer stem cells
BICD2	0	0.87109	0.744	0.348	0	1	Cancer stem cells
RP11-783K16.5	0	0.868144	0.63	0.265	0	1	Cancer stem cells
CDH1	0	0.866806	0.718	0.325	0	1	Cancer stem cells
MTPN	0	0.861228	0.894	0.577	0	1	Cancer stem cells
UBA6	0	0.859465	0.742	0.344	0	1	Cancer stem cells
SPINT1	0	0.854956	0.736	0.374	0	1	Cancer stem cells
PLEKHA1	0	0.854377	0.731	0.307	0	1	Cancer stem cells
KLHL24	0	0.85425	0.724	0.221	0	1	Cancer stem cells
ACAP2	0	0.853821	0.792	0.368	0	1	Cancer stem cells
RNF217	0	0.852347	0.657	0.205	0	1	Cancer stem cells
GSTM3	0	0.85125	0.655	0.211	0	1	Cancer stem cells
CD44	0	0.850165	0.953	0.681	0	1	Cancer stem cells
LRRC8A	0	0.850032	0.67	0.296	0	1	Cancer stem cells
IGF1R	0	0.8487	0.665	0.202	0	1	Cancer stem cells
DSG2	0	0.847877	0.646	0.195	0	1	Cancer stem cells
SDHA	0	0.844412	0.751	0.294	0	1	Cancer stem cells
SERINC2	0	0.843382	0.723	0.324	0	1	Cancer stem cells
NCOA3	0	0.842279	0.746	0.296	0	1	Cancer stem cells
TXNRD1	0	0.839165	0.725	0.266	0	1	Cancer stem cells
IGF2BP2	0	0.834113	0.689	0.229	0	1	Cancer stem cells
TOMM20	0	0.831859	0.947	0.662	0	1	Cancer stem cells
PFN2	0	0.831032	0.671	0.194	0	1	Cancer stem cells
SHFM1	0	0.830383	0.963	0.692	0	1	Cancer stem cells
DLG1	0	0.829819	0.757	0.339	0	1	Cancer stem cells
NOTCH3	0	0.828196	0.714	0.262	0	1	Cancer stem cells
PVRL4	0	0.822441	0.661	0.266	0	1	Cancer stem cells
RPL37A	0	0.821527	0.997	0.945	0	1	Cancer stem cells
AC090498.1	0	0.820553	0.75	0.283	0	1	Cancer stem cells
WNT7B	0	0.817687	0.645	0.213	0	1	Cancer stem cells
MAFB	0	0.817126	0.796	0.408	0	1	Cancer stem cells
BRIX1	0	0.817051	0.778	0.422	0	1	Cancer stem cells
DAAM1	0	0.811453	0.697	0.34	0	1	Cancer stem cells
MAOA	0	0.810851	0.644	0.242	0	1	Cancer stem cells
CA12	0	0.810539	0.677	0.302	0	1	Cancer stem cells
TPD52	0	0.804558	0.736	0.356	0	1	Cancer stem cells
THBD	0	0.801318	0.66	0.276	0	1	Cancer stem cells
ARTN	0	0.798651	0.607	0.148	0	1	Cancer stem cells
PAWR	0	0.795113	0.71	0.314	0	1	Cancer stem cells
FRMD6	0	0.793906	0.664	0.267	0	1	Cancer stem cells
MAP3K13	0	0.792656	0.808	0.463	0	1	Cancer stem cells
MIR210HG	0	0.788644	0.571	0.142	0	1	Cancer stem cells
SC5D	0	0.785566	0.669	0.279	0	1	Cancer stem cells
YBX3	0	0.782065	0.961	0.614	0	1	Cancer stem cells
AGPAT2	0	0.776911	0.789	0.446	0	1	Cancer stem cells
FYTTD1	0	0.776565	0.745	0.373	0	1	Cancer stem cells
GOLPH3	0	0.77503	0.741	0.294	0	1	Cancer stem cells
ST14	0	0.773722	0.677	0.321	0	1	Cancer stem cells
NCBP2-AS2	0	0.772438	0.785	0.404	0	1	Cancer stem cells
TMEM132A	0	0.769612	0.601	0.186	0	1	Cancer stem cells
SLCO3A1	0	0.767639	0.695	0.269	0	1	Cancer stem cells
EPHB3	0	0.767308	0.565	0.192	0	1	Cancer stem cells
PLAU	0	0.763568	0.738	0.341	0	1	Cancer stem cells
IQGAP1	0	0.763065	0.893	0.574	0	1	Cancer stem cells
RPLP0	0	0.761836	0.994	0.906	0	1	Cancer stem cells
C9orf3	0	0.759591	0.826	0.446	0	1	Cancer stem cells
SCPEP1	0	0.757171	0.735	0.323	0	1	Cancer stem cells
CD46	0	0.753958	0.797	0.426	0	1	Cancer stem cells
TPM1	0	0.753433	0.698	0.31	0	1	Cancer stem cells
P3H2	0	0.752332	0.538	0.122	0	1	Cancer stem cells
CTSV	0	0.751965	0.551	0.185	0	1	Cancer stem cells
NPL	0	0.75175	0.583	0.205	0	1	Cancer stem cells
NCKAP1	0	0.748299	0.658	0.28	0	1	Cancer stem cells
PLOD2	0	0.745368	0.5	0.151	0	1	Cancer stem cells
TXN	0	0.744925	0.998	0.843	0	1	Cancer stem cells
PAK2	0	0.744426	0.864	0.525	0	1	Cancer stem cells
MANBAL	0	0.74164	0.699	0.34	0	1	Cancer stem cells
TOMM7	0	0.741224	0.975	0.823	0	1	Cancer stem cells
SPON2	0	0.73804	0.679	0.3	0	1	Cancer stem cells
ARPC1A	0	0.737148	0.804	0.455	0	1	Cancer stem cells
SSFA2	0	0.734791	0.669	0.321	0	1	Cancer stem cells
UNC5B-AS1	0	0.734409	0.531	0.16	0	1	Cancer stem cells
PPP1R14C	0	0.731669	0.62	0.257	0	1	Cancer stem cells
NET1	0	0.730916	0.618	0.279	0	1	Cancer stem cells
TMEM65	0	0.729828	0.649	0.226	0	1	Cancer stem cells
CYP4F3	0	0.726356	0.579	0.152	0	1	Cancer stem cells
TMEM258	0	0.72389	0.943	0.693	0	1	Cancer stem cells
RPL8	0	0.720309	0.997	0.957	0	1	Cancer stem cells
TBL1XR1	0	0.71894	0.754	0.347	0	1	Cancer stem cells
P2RY1	0	0.717166	0.525	0.165	0	1	Cancer stem cells
CNIH4	0	0.716295	0.836	0.502	0	1	Cancer stem cells
ATP2A2	0	0.715591	0.723	0.386	0	1	Cancer stem cells
ABLIM1	0	0.714346	0.639	0.295	0	1	Cancer stem cells
RAD1	0	0.712407	0.682	0.259	0	1	Cancer stem cells
GCLC	0	0.712053	0.619	0.234	0	1	Cancer stem cells
C1orf106	0	0.711402	0.575	0.207	0	1	Cancer stem cells
NAPRT	0	0.710732	0.693	0.358	0	1	Cancer stem cells
ERGIC3	0	0.710291	0.799	0.451	0	1	Cancer stem cells
RAB22A	0	0.709722	0.697	0.358	0	1	Cancer stem cells
MAPK6	0	0.709557	0.694	0.349	0	1	Cancer stem cells
RAD23B	0	0.708972	0.744	0.41	0	1	Cancer stem cells
GNG12	0	0.70791	0.655	0.319	0	1	Cancer stem cells
H1F0	0	0.707107	0.614	0.252	0	1	Cancer stem cells
WDR72	0	0.705937	0.532	0.105	0	1	Cancer stem cells
BAD	0	0.69741	0.761	0.415	0	1	Cancer stem cells
NPEPPS	0	0.693008	0.657	0.302	0	1	Cancer stem cells
EPCAM	0	0.692716	0.641	0.265	0	1	Cancer stem cells
PRRX2	0	0.690439	0.569	0.166	0	1	Cancer stem cells
RTN3	0	0.688302	0.771	0.426	0	1	Cancer stem cells
EGFR	0	0.686468	0.645	0.288	0	1	Cancer stem cells
PGM2	0	0.684997	0.675	0.331	0	1	Cancer stem cells
SERINC3	0	0.684784	0.777	0.42	0	1	Cancer stem cells
MTSS1	0	0.682222	0.705	0.344	0	1	Cancer stem cells
REEP4	0	0.680968	0.628	0.286	0	1	Cancer stem cells
PTK2	0	0.678932	0.606	0.235	0	1	Cancer stem cells
B4GALT4	0	0.671862	0.534	0.181	0	1	Cancer stem cells
SERPINE2	0	0.670284	0.558	0.191	0	1	Cancer stem cells
EIF11	0	0.668302	0.996	0.961	0	1	Cancer stem cells
P4HA2	0	0.663933	0.567	0.199	0	1	Cancer stem cells
C5orf38	0	0.663334	0.533	0.16	0	1	Cancer stem cells
PRKAA1	0	0.657843	0.654	0.25	0	1	Cancer stem cells
NPC2	0	0.657357	0.912	0.577	0	1	Cancer stem cells
PP7080	0	0.657333	0.561	0.172	0	1	Cancer stem cells
ARHGAP32	0	0.650875	0.529	0.189	0	1	Cancer stem cells
PLD1	0	0.643843	0.563	0.218	0	1	Cancer stem cells
GSN	0	0.643379	0.842	0.47	0	1	Cancer stem cells
DLX5	0	0.640513	0.457	0.131	0	1	Cancer stem cells
MAGEF1	0	0.634922	0.63	0.274	0	1	Cancer stem cells
SORL1	0	0.615505	0.565	0.173	0	1	Cancer stem cells
MINCR	0	0.611179	0.54	0.157	0	1	Cancer stem cells
GAMT	0	0.606476	0.583	0.22	0	1	Cancer stem cells
PROS1	0	0.595592	0.438	0.116	0	1	Cancer stem cells
ABCA1	0	0.595184	0.555	0.192	0	1	Cancer stem cells
UBXN7	0	0.591607	0.581	0.212	0	1	Cancer stem cells
OLFML2A	0	0.571035	0.47	0.123	0	1	Cancer stem cells
C3orf58	0	0.56944	0.526	0.175	0	1	Cancer stem cells
CCDC127	0	0.554771	0.521	0.173	0	1	Cancer stem cells
ENO2	0	0.550054	0.421	0.086	0	1	Cancer stem cells
MYH14	0	0.549705	0.41	0.109	0	1	Cancer stem cells
CTSB	0	0.537259	0.899	0.549	0	1	Cancer stem cells
ACVR1	0	0.534498	0.485	0.138	0	1	Cancer stem cells
SEMA3C	0	0.523493	0.394	0.102	0	1	Cancer stem cells
AC005256.1	0	0.514076	0.414	0.076	0	1	Cancer stem cells
SHOX2	0	0.497795	0.378	0.083	0	1	Cancer stem cells
RP11-758M4.4	0	0.478768	0.389	0.071	0	1	Cancer stem cells
BAALC	0	0.462861	0.363	0.077	0	1	Cancer stem cells
CASC9	0	0.430831	0.364	0.07	0	1	Cancer stem cells
MAGEA3	0	0.412394	0.364	0.075	0	1	Cancer stem cells
SYNGR2	6.01914e-308	0.704495	0.855	0.528	1.35816e-303	1	Cancer stem cells
CD109	1.39942e-307	0.62726	0.551	0.212	3.15764e-303	1	Cancer stem cells
LEMD1	1.83718e-306	0.413785	0.297	0.054	4.14541e-302	1	Cancer stem cells
MYO10	2.62706e-306	0.582207	0.508	0.184	5.92769e-302	1	Cancer stem cells
DGKH	1.66614e-305	0.581999	0.584	0.23	3.75947e-301	1	Cancer stem cells
IGF2BP3	3.45848e-305	0.475064	0.443	0.128	7.80371e-301	1	Cancer stem cells
DCUN1D1	5.06635e-305	0.586182	0.629	0.279	1.14317e-300	1	Cancer stem cells
KRT10	5.41745e-305	0.342061	0.948	0.64	1.22239e-300	1	Cancer stem cells
MED10	1.28802e-304	0.712338	0.835	0.503	2.90628e-300	1	Cancer stem cells
ADIRF	1.57845e-304	0.66005	0.853	0.469	3.56162e-300	1	Cancer stem cells
VLDLR	1.64197e-304	0.39615	0.311	0.061	3.70495e-300	1	Cancer stem cells
PPP2R5A	2.8953e-304	0.667896	0.683	0.327	6.53296e-300	1	Cancer stem cells
AC006262.5	4.24479e-304	0.743163	0.388	0.101	9.57795e-300	1	Cancer stem cells
ITGAV	6.03306e-304	0.635237	0.566	0.215	1.3613e-299	1	Cancer stem cells
NCBP2	9.77823e-304	0.697712	0.775	0.424	2.20636e-299	1	Cancer stem cells
MDK	5.28375e-303	0.730772	0.737	0.351	1.19223e-298	1	Cancer stem cells
WDR66	8.37299e-303	0.651102	0.627	0.269	1.88928e-298	1	Cancer stem cells
SYTL1	2.87271e-302	0.654372	0.735	0.389	6.48199e-298	1	Cancer stem cells
ENAH	9.49947e-302	0.681543	0.679	0.334	2.14346e-297	1	Cancer stem cells
ABHD17C	3.07985e-301	0.612431	0.536	0.212	6.94937e-297	1	Cancer stem cells
RDX	3.64285e-301	0.703131	0.791	0.447	8.21972e-297	1	Cancer stem cells
RPS17	4.34028e-301	0.741885	0.99	0.821	9.79341e-297	1	Cancer stem cells
UBE2H	5.1981e-301	0.682281	0.727	0.381	1.1729e-296	1	Cancer stem cells
DERA	4.09439e-298	0.6354	0.621	0.295	9.23858e-294	1	Cancer stem cells
DVL3	4.39217e-298	0.578502	0.571	0.236	9.9105e-294	1	Cancer stem cells
PAIP1	1.47796e-297	0.630298	0.717	0.383	3.33488e-293	1	Cancer stem cells
2022-03-06	3.12653e-297	0.571161	0.653	0.294	7.05469e-293	1	Cancer stem cells
CA9	1.39154e-295	0.56699	0.361	0.085	3.13987e-291	1	Cancer stem cells
RNF145	3.66306e-294	0.674206	0.74	0.416	8.26532e-290	1	Cancer stem cells
TRIM2	1.13434e-293	0.420664	0.372	0.09	2.55953e-289	1	Cancer stem cells
LPCAT2	7.5431e-293	0.534916	0.548	0.212	1.70202e-288	1	Cancer stem cells
CRB3	1.24973e-292	0.67984	0.59	0.27	2.8199e-288	1	Cancer stem cells
LIMA1	1.40898e-292	0.722231	0.82	0.461	3.17921e-288	1	Cancer stem cells
TSPAN7	2.35151e-292	0.479415	0.473	0.14	5.30596e-288	1	Cancer stem cells
TMEM158	2.8617e-291	0.580567	0.477	0.158	6.45715e-287	1	Cancer stem cells
TMED10	5.18705e-291	0.702361	0.873	0.564	1.17041e-286	1	Cancer stem cells
PHLDA3	1.18727e-290	0.726438	0.773	0.405	2.67897e-286	1	Cancer stem cells
ITGA2	1.39885e-290	0.680067	0.593	0.247	3.15637e-286	1	Cancer stem cells
TMEM165	1.4402e-290	0.716977	0.783	0.467	3.24968e-286	1	Cancer stem cells
LINC01451	1.5356e-290	0.493193	0.418	0.117	3.46492e-286	1	Cancer stem cells
NAV1	1.59012e-289	0.590458	0.582	0.238	3.58795e-285	1	Cancer stem cells
TMTC3	1.96178e-289	0.584143	0.535	0.209	4.42655e-285	1	Cancer stem cells
RIOK3	2.53077e-289	0.691388	0.768	0.445	5.71043e-285	1	Cancer stem cells
GAA	6.02526e-289	0.558967	0.559	0.211	1.35954e-284	1	Cancer stem cells
GAREM1	1.70674e-288	0.412366	0.353	0.087	3.85109e-284	1	Cancer stem cells
CSAG1	2.36027e-288	0.428828	0.403	0.11	5.32572e-284	1	Cancer stem cells
LINC01503	1.1897e-287	0.540267	0.444	0.145	2.68444e-283	1	Cancer stem cells
MAGEA6	6.21555e-287	0.395217	0.333	0.074	1.40248e-282	1	Cancer stem cells
ADD3	8.41645e-287	0.598371	0.628	0.265	1.89909e-282	1	Cancer stem cells
SDC4	1.48205e-286	0.710897	0.735	0.387	3.3441e-282	1	Cancer stem cells
PPP2R2C	1.70013e-286	0.640494	0.535	0.226	3.83617e-282	1	Cancer stem cells
CUX1	2.5659e-286	0.637821	0.635	0.311	5.78969e-282	1	Cancer stem cells
ARPP19	4.36801e-286	0.627929	0.794	0.469	9.85598e-282	1	Cancer stem cells
RAB10	5.24209e-286	0.710655	0.854	0.526	1.18282e-281	1	Cancer stem cells
RPS28	6.83824e-286	0.581094	0.996	0.967	1.54298e-281	1	Cancer stem cells
FTL	1.01715e-285	0.281549	0.995	0.916	2.2951e-281	1	Cancer stem cells
RP11-95M15.1	3.28241e-285	0.438228	0.298	0.059	7.40644e-281	1	Cancer stem cells
DCUN1D5	6.21369e-285	0.674379	0.776	0.432	1.40206e-280	1	Cancer stem cells
RNF11	1.85788e-284	0.625402	0.647	0.325	4.19212e-280	1	Cancer stem cells
MAP1B	1.97307e-284	0.491932	0.463	0.136	4.45203e-280	1	Cancer stem cells
BRD9	4.20999e-284	0.584542	0.718	0.351	9.49942e-280	1	Cancer stem cells
KIF16B	1.35388e-283	0.543247	0.483	0.174	3.05489e-279	1	Cancer stem cells
SCAND1	1.81075e-283	0.662135	0.913	0.647	4.08577e-279	1	Cancer stem cells
CPNE1	2.19155e-283	0.648718	0.789	0.438	4.94501e-279	1	Cancer stem cells
CERS6	2.69524e-282	0.567834	0.539	0.213	6.08155e-278	1	Cancer stem cells
SERP1	1.94544e-281	0.682404	0.957	0.725	4.38968e-277	1	Cancer stem cells
USO1	1.96575e-281	0.608163	0.669	0.326	4.43552e-277	1	Cancer stem cells
PSMD2	1.69738e-280	0.672888	0.796	0.469	3.82997e-276	1	Cancer stem cells
CD151	1.44694e-279	0.715274	0.807	0.465	3.26486e-275	1	Cancer stem cells
EFNB2	5.05475e-279	0.580932	0.492	0.184	1.14055e-274	1	Cancer stem cells
EIF2S2	6.41195e-279	0.696856	0.939	0.661	1.44679e-274	1	Cancer stem cells
BDH1	1.0628e-278	0.649975	0.491	0.187	2.3981e-274	1	Cancer stem cells
YAP1	8.54097e-278	0.635825	0.548	0.242	1.92719e-273	1	Cancer stem cells
PPP1CB	1.08846e-277	0.657771	0.828	0.516	2.45599e-273	1	Cancer stem cells
SEC62	2.35234e-277	0.677979	0.9	0.621	5.30782e-273	1	Cancer stem cells
ATP11B	8.94018e-277	0.559207	0.572	0.244	2.01726e-272	1	Cancer stem cells
LINC00969	1.41118e-276	0.548376	0.637	0.286	3.18418e-272	1	Cancer stem cells
ACTG1	1.40335e-275	0.667349	0.993	0.919	3.16651e-271	1	Cancer stem cells
SQLE	1.5974e-275	0.727859	0.696	0.366	3.60438e-271	1	Cancer stem cells
FNDC3B	2.03708e-275	0.542372	0.541	0.205	4.59648e-271	1	Cancer stem cells
CHMP4B	5.76349e-275	0.661291	0.689	0.382	1.30047e-270	1	Cancer stem cells
SH3GL3	1.51159e-274	0.447725	0.339	0.083	3.41074e-270	1	Cancer stem cells
LMBRD2	3.4208e-274	0.42444	0.411	0.121	7.7187e-270	1	Cancer stem cells
EHF	9.21163e-274	0.647804	0.497	0.191	2.07851e-269	1	Cancer stem cells
TMEM179B	1.15415e-273	0.615042	0.804	0.481	2.60423e-269	1	Cancer stem cells
RAB14	2.33207e-273	0.649641	0.819	0.505	5.26208e-269	1	Cancer stem cells
MXI1	6.70991e-272	0.583766	0.52	0.207	1.51402e-267	1	Cancer stem cells
BCL2L1	1.68272e-271	0.543452	0.535	0.216	3.79688e-267	1	Cancer stem cells
YWHAZ	6.59799e-271	0.652458	0.965	0.777	1.48877e-266	1	Cancer stem cells
ADGRG1	1.12967e-270	0.544447	0.567	0.247	2.54898e-266	1	Cancer stem cells
GPX4	1.89854e-270	0.702817	0.951	0.679	4.28386e-266	1	Cancer stem cells
COPB2	5.48643e-270	0.636783	0.729	0.412	1.23796e-265	1	Cancer stem cells
ATP5I	2.17839e-269	0.713561	0.955	0.675	4.91532e-265	1	Cancer stem cells
PRKCI	4.81804e-269	0.557556	0.537	0.223	1.08714e-264	1	Cancer stem cells
TMEM123	9.186e-269	0.641278	0.805	0.475	2.07273e-264	1	Cancer stem cells
MET	3.53719e-268	0.469059	0.403	0.122	7.98131e-264	1	Cancer stem cells
PGD	6.76549e-268	0.685738	0.689	0.342	1.52656e-263	1	Cancer stem cells
SH3YL1	9.11863e-268	0.636522	0.701	0.384	2.05753e-263	1	Cancer stem cells
GRSF1	2.01575e-267	0.610019	0.687	0.364	4.54834e-263	1	Cancer stem cells
GLTP	2.47551e-267	0.699069	0.807	0.456	5.58575e-263	1	Cancer stem cells
DYNLRB1	2.34479e-266	0.68858	0.933	0.662	5.29078e-262	1	Cancer stem cells
ST13	2.86851e-266	0.701497	0.88	0.597	6.4725e-262	1	Cancer stem cells
AC009410.1	2.96849e-266	0.30701	0.256	0.044	6.6981e-262	1	Cancer stem cells
RNF128	5.64211e-265	0.329257	0.271	0.052	1.27309e-260	1	Cancer stem cells
PDCD10	8.743e-265	0.604253	0.829	0.523	1.97277e-260	1	Cancer stem cells
PROM2	3.0136e-264	0.643757	0.539	0.244	6.79988e-260	1	Cancer stem cells
PRNP	8.54533e-264	0.687582	0.819	0.494	1.92817e-259	1	Cancer stem cells
TMPRSS13	1.07265e-263	0.510846	0.419	0.14	2.42033e-259	1	Cancer stem cells
BRI3	3.08907e-263	0.582631	0.925	0.615	6.97018e-259	1	Cancer stem cells
TMPRSS11F	3.26551e-263	0.370459	0.279	0.056	7.36831e-259	1	Cancer stem cells
KRT8	8.33998e-263	0.665794	0.573	0.23	1.88183e-258	1	Cancer stem cells
DIP2B	2.71778e-262	0.503714	0.508	0.201	6.13241e-258	1	Cancer stem cells
CRYAB	8.70593e-262	0.793899	0.718	0.358	1.96441e-257	1	Cancer stem cells
HILPDA	2.52227e-261	0.774895	0.422	0.138	5.69125e-257	1	Cancer stem cells
FAM114A1	4.37239e-261	0.60156	0.587	0.275	9.86586e-257	1	Cancer stem cells
MIB2	4.56173e-260	0.658781	0.715	0.386	1.02931e-255	1	Cancer stem cells
UBE2G1	1.95433e-259	0.656171	0.626	0.32	4.40975e-255	1	Cancer stem cells
KDELR2	2.62841e-259	0.66693	0.829	0.524	5.93074e-255	1	Cancer stem cells
PALLD	3.92401e-259	0.617838	0.642	0.32	8.85414e-255	1	Cancer stem cells
CSRP2	4.5202e-259	0.885566	0.765	0.416	1.01994e-254	1	Cancer stem cells
AP2M1	1.21038e-258	0.722247	0.871	0.587	2.7311e-254	1	Cancer stem cells
RPS291	1.62275e-257	0.564938	0.995	0.962	3.66157e-253	1	Cancer stem cells
GAPDH	4.9528e-257	0.691686	0.994	0.928	1.11755e-252	1	Cancer stem cells
SPPL3	1.14124e-256	0.580503	0.631	0.326	2.57509e-252	1	Cancer stem cells
LURAP1L	2.09235e-255	0.37135	0.312	0.073	4.72118e-251	1	Cancer stem cells
PCYT1A	8.56853e-255	0.597561	0.644	0.337	1.9334e-250	1	Cancer stem cells
CAV2	1.07579e-254	0.635705	0.749	0.412	2.4274e-250	1	Cancer stem cells
MALL	2.1406e-253	0.712737	0.615	0.296	4.83005e-249	1	Cancer stem cells
PCAT6	2.35995e-253	0.416966	0.363	0.104	5.32499e-249	1	Cancer stem cells
TMBIM1	3.22124e-253	0.648585	0.664	0.366	7.26841e-249	1	Cancer stem cells
RASEF	4.20305e-253	0.328966	0.284	0.061	9.48377e-249	1	Cancer stem cells
CLDN4	3.51599e-252	0.717438	0.659	0.295	7.93349e-248	1	Cancer stem cells
RNF13	6.74482e-252	0.567151	0.701	0.369	1.5219e-247	1	Cancer stem cells
SLC3A2	9.41964e-252	0.719565	0.905	0.614	2.12545e-247	1	Cancer stem cells
MBOAT2	1.22656e-251	0.595746	0.476	0.19	2.76761e-247	1	Cancer stem cells
RHEB	2.31854e-251	0.618069	0.84	0.541	5.23156e-247	1	Cancer stem cells
PLXNB2	2.59127e-251	0.530021	0.551	0.246	5.84695e-247	1	Cancer stem cells
VEGFB	1.12758e-250	0.587676	0.764	0.444	2.54427e-246	1	Cancer stem cells
ATP6V0B	2.1434e-250	0.682718	0.906	0.63	4.83637e-246	1	Cancer stem cells
B3GNT8	6.38319e-250	0.43762	0.349	0.1	1.4403e-245	1	Cancer stem cells
LPP	8.26373e-250	0.531367	0.618	0.283	1.86463e-245	1	Cancer stem cells
FXR1	1.04071e-248	0.622014	0.792	0.476	2.34825e-244	1	Cancer stem cells
HES2	3.25644e-248	0.685087	0.584	0.289	7.34783e-244	1	Cancer stem cells
SIAH2	5.3207e-248	0.56456	0.637	0.315	1.20056e-243	1	Cancer stem cells
LEPROT	4.11869e-247	0.609319	0.774	0.468	9.2934e-243	1	Cancer stem cells
OCIAD2	1.29516e-246	0.665828	0.881	0.548	2.92239e-242	1	Cancer stem cells
LAMC2	1.47079e-246	0.490809	0.457	0.157	3.31868e-242	1	Cancer stem cells
TMEM134	1.53534e-246	0.640979	0.827	0.508	3.46434e-242	1	Cancer stem cells
FKBP2	2.64095e-246	0.636271	0.886	0.593	5.95903e-242	1	Cancer stem cells
P4HB	6.31101e-246	0.678607	0.896	0.599	1.42402e-241	1	Cancer stem cells
SNHG19	1.05063e-245	0.57229	0.546	0.233	2.37063e-241	1	Cancer stem cells
SDCBP2	1.15541e-245	0.671311	0.539	0.244	2.60706e-241	1	Cancer stem cells
HOOK2	1.649e-245	0.561453	0.612	0.31	3.7208e-241	1	Cancer stem cells
FAM57A	9.24277e-245	0.578199	0.517	0.226	2.08554e-240	1	Cancer stem cells
LAMB3	9.77867e-245	0.7716	0.569	0.238	2.20646e-240	1	Cancer stem cells
SCD	1.71966e-243	0.625946	0.545	0.234	3.88025e-239	1	Cancer stem cells
TMEM37	3.74905e-243	0.466252	0.389	0.119	8.45935e-239	1	Cancer stem cells
SERBP1	6.90691e-243	0.649513	0.959	0.72	1.55847e-238	1	Cancer stem cells
KRT6A	7.49735e-243	0.46717	0.996	0.811	1.6917e-238	1	Cancer stem cells
SIPA1L2	3.32922e-242	0.468671	0.45	0.166	7.51206e-238	1	Cancer stem cells
ALCAM	5.13665e-241	0.447288	0.468	0.164	1.15903e-236	1	Cancer stem cells
PAK1	9.96358e-241	0.529923	0.575	0.267	2.24818e-236	1	Cancer stem cells
EPB41L4B	2.46476e-240	0.325618	0.292	0.068	5.5615e-236	1	Cancer stem cells
SIPA1	2.65238e-240	0.433672	0.572	0.257	5.98482e-236	1	Cancer stem cells
IRX2	2.88235e-240	0.481798	0.422	0.144	6.50374e-236	1	Cancer stem cells
KITLG	3.89589e-240	0.447371	0.404	0.131	8.79069e-236	1	Cancer stem cells
FAM126A	2.90865e-239	0.453564	0.485	0.19	6.56309e-235	1	Cancer stem cells
DERL1	3.59935e-239	0.529786	0.723	0.423	8.12157e-235	1	Cancer stem cells
SELT	2.17733e-238	0.567447	0.835	0.547	4.91293e-234	1	Cancer stem cells
PDLIM4	2.9245e-238	0.66332	0.692	0.376	6.59885e-234	1	Cancer stem cells
ABHD12	4.66613e-238	0.528759	0.571	0.267	1.05287e-233	1	Cancer stem cells
NCS1	4.72527e-237	0.476297	0.46	0.181	1.06621e-232	1	Cancer stem cells
GRN	1.38235e-236	0.642246	0.859	0.555	3.11913e-232	1	Cancer stem cells
CYHR1	1.77403e-236	0.549865	0.662	0.358	4.00292e-232	1	Cancer stem cells
SLC12A6	2.31993e-236	0.401007	0.405	0.134	5.2347e-232	1	Cancer stem cells
GPR160	4.50485e-236	0.364436	0.333	0.086	1.01647e-231	1	Cancer stem cells
ATP9A	2.71615e-235	0.35194	0.363	0.108	6.12873e-231	1	Cancer stem cells
SOX4	4.88933e-235	0.456839	0.716	0.354	1.10323e-230	1	Cancer stem cells
POPDC3	4.90084e-235	0.375956	0.325	0.086	1.10582e-230	1	Cancer stem cells
VIMP	9.40205e-235	0.587637	0.836	0.541	2.12148e-230	1	Cancer stem cells
SLK	1.32373e-234	0.623108	0.653	0.355	2.98686e-230	1	Cancer stem cells
ITGA5	2.2472e-234	0.491313	0.415	0.137	5.07057e-230	1	Cancer stem cells
CASK	2.47948e-234	0.399084	0.514	0.208	5.59469e-230	1	Cancer stem cells
STAU1	2.91069e-234	0.578164	0.749	0.454	6.56768e-230	1	Cancer stem cells
ZNF706	3.08612e-234	0.649071	0.923	0.65	6.96352e-230	1	Cancer stem cells
RNF187	5.21448e-234	0.579725	0.735	0.441	1.1766e-229	1	Cancer stem cells
RPS21	1.49842e-233	0.586976	0.99	0.935	3.38103e-229	1	Cancer stem cells
ANXA4	2.89156e-233	0.600566	0.733	0.427	6.52451e-229	1	Cancer stem cells
EIF4G1	3.5087e-233	0.593982	0.718	0.425	7.91703e-229	1	Cancer stem cells
EIF4A21	4.43415e-233	0.614203	0.941	0.722	1.00052e-228	1	Cancer stem cells
CDKN2D	2.31035e-232	0.453111	0.62	0.298	5.21308e-228	1	Cancer stem cells
CHST7	5.08282e-232	0.402498	0.419	0.142	1.14689e-227	1	Cancer stem cells
MT-ND3	1.1017e-231	0.725272	0.976	0.938	2.48587e-227	1	Cancer stem cells
RNF168	1.6796e-230	0.508336	0.586	0.277	3.78984e-226	1	Cancer stem cells
KLC3	2.28291e-230	0.542663	0.519	0.238	5.15116e-226	1	Cancer stem cells
DLGAP4	2.49067e-230	0.532701	0.585	0.293	5.61995e-226	1	Cancer stem cells
OXR1	5.11057e-230	0.492195	0.521	0.229	1.15315e-225	1	Cancer stem cells
PMEPA1	9.61527e-230	0.596792	0.587	0.254	2.16959e-225	1	Cancer stem cells
BACE2	3.47707e-229	0.390438	0.411	0.138	7.84566e-225	1	Cancer stem cells
ABO	3.50455e-229	0.401277	0.379	0.122	7.90768e-225	1	Cancer stem cells
FAM89B	1.39769e-225	0.519307	0.787	0.491	3.15374e-221	1	Cancer stem cells
GALNT7	1.72611e-225	0.430618	0.446	0.169	3.89479e-221	1	Cancer stem cells
TTC33	2.83619e-224	0.405649	0.362	0.111	6.39957e-220	1	Cancer stem cells
NDUFB5	4.14999e-224	0.583492	0.834	0.543	9.36404e-220	1	Cancer stem cells
SUN1	5.25726e-224	0.514766	0.509	0.224	1.18625e-219	1	Cancer stem cells
MAGEA12	5.67962e-224	0.269801	0.257	0.054	1.28155e-219	1	Cancer stem cells
RALA	1.45075e-223	0.655797	0.779	0.488	3.27347e-219	1	Cancer stem cells
ARHGAP5	6.93616e-223	0.565011	0.584	0.3	1.56507e-218	1	Cancer stem cells
SSR3	1.11337e-222	0.614534	0.852	0.558	2.51222e-218	1	Cancer stem cells
ADAM23	1.40986e-222	0.382315	0.387	0.124	3.18122e-218	1	Cancer stem cells
CHMP4C	3.66883e-222	0.484297	0.448	0.186	8.27835e-218	1	Cancer stem cells
KRT18	1.5568e-221	0.584753	0.69	0.359	3.51277e-217	1	Cancer stem cells
STK24	3.67921e-221	0.533468	0.653	0.371	8.30177e-217	1	Cancer stem cells
RPLP1	4.70852e-221	0.51497	0.999	0.987	1.06243e-216	1	Cancer stem cells
GABRE	6.28246e-221	0.448493	0.404	0.141	1.41758e-216	1	Cancer stem cells
HK2	7.58623e-220	0.651954	0.337	0.105	1.71176e-215	1	Cancer stem cells
KRT16	1.54477e-219	0.614929	0.966	0.74	3.48562e-215	1	Cancer stem cells
NAA20	9.88794e-219	0.626209	0.857	0.534	2.23111e-214	1	Cancer stem cells
RHOD	1.23527e-218	0.51101	0.734	0.407	2.78726e-214	1	Cancer stem cells
MMP24-AS1	3.00008e-218	0.523007	0.728	0.439	6.76938e-214	1	Cancer stem cells
POLR2H	4.55078e-218	0.518395	0.699	0.406	1.02684e-213	1	Cancer stem cells
GIPC1	1.25023e-217	0.642009	0.747	0.444	2.82103e-213	1	Cancer stem cells
TPST1	1.37613e-216	0.355918	0.325	0.093	3.10509e-212	1	Cancer stem cells
TMEM14A	3.92023e-216	0.587915	0.637	0.35	8.8456e-212	1	Cancer stem cells
ATL3	2.27641e-215	0.503269	0.535	0.256	5.13648e-211	1	Cancer stem cells
AC098973.2	3.1809e-215	0.266823	0.263	0.059	7.17739e-211	1	Cancer stem cells
SNHG7	6.80108e-215	0.636432	0.789	0.499	1.5346e-210	1	Cancer stem cells
SLC38A11	8.92754e-215	0.406553	0.647	0.329	2.01441e-210	1	Cancer stem cells
IL1RAP	1.66292e-214	0.43707	0.43	0.163	3.75222e-210	1	Cancer stem cells
TNKS1BP1	3.84367e-214	0.486657	0.49	0.223	8.67286e-210	1	Cancer stem cells
CYP2S1	6.3549e-214	0.417587	0.395	0.134	1.43392e-209	1	Cancer stem cells
FERMT1	2.07744e-213	0.58201	0.55	0.273	4.68753e-209	1	Cancer stem cells
SRD5A1	3.0314e-212	0.521253	0.508	0.241	6.84004e-208	1	Cancer stem cells
LTBP3	1.0509e-211	0.541257	0.597	0.311	2.37124e-207	1	Cancer stem cells
KCMF1	1.78083e-211	0.608224	0.629	0.355	4.01826e-207	1	Cancer stem cells
SLC7A8	1.98024e-209	0.450002	0.464	0.187	4.46822e-205	1	Cancer stem cells
HRAS	7.04487e-209	0.575355	0.838	0.492	1.5896e-204	1	Cancer stem cells
B4GALT5	1.09717e-208	0.443724	0.477	0.194	2.47565e-204	1	Cancer stem cells
ZFR	1.21305e-208	0.466518	0.599	0.307	2.73711e-204	1	Cancer stem cells
CTSH	1.23933e-208	0.278634	0.614	0.29	2.79642e-204	1	Cancer stem cells
ZNF385A	1.37443e-208	0.559724	0.565	0.298	3.10126e-204	1	Cancer stem cells
CD164	1.44951e-208	0.491161	0.814	0.534	3.27068e-204	1	Cancer stem cells
BLCAP	3.82179e-208	0.538978	0.625	0.354	8.62349e-204	1	Cancer stem cells
EPHA4	1.36638e-207	0.317003	0.301	0.083	3.0831e-203	1	Cancer stem cells
RAC1	5.84938e-207	0.622333	0.964	0.723	1.31985e-202	1	Cancer stem cells
UBE2R2	7.47316e-207	0.491484	0.671	0.388	1.68624e-202	1	Cancer stem cells
STARD10	1.48229e-206	0.554581	0.636	0.36	3.34463e-202	1	Cancer stem cells
PHLDB2	2.34865e-206	0.504393	0.435	0.173	5.29949e-202	1	Cancer stem cells
TALDO1	6.16053e-206	0.688831	0.884	0.598	1.39006e-201	1	Cancer stem cells
C4orf3	1.05773e-205	0.631188	0.915	0.682	2.38666e-201	1	Cancer stem cells
SLC1A5	1.13059e-205	0.534047	0.632	0.339	2.55105e-201	1	Cancer stem cells
GNAI1	1.21784e-205	0.493772	0.5	0.241	2.74793e-201	1	Cancer stem cells
BIRC2	3.30856e-205	0.423728	0.637	0.336	7.46544e-201	1	Cancer stem cells
HIST3H2A	3.57501e-205	0.477268	0.548	0.255	8.06665e-201	1	Cancer stem cells
RPL7A	8.87805e-205	0.556174	0.995	0.955	2.00324e-200	1	Cancer stem cells
GJB5	9.6794e-205	0.544726	0.529	0.27	2.18406e-200	1	Cancer stem cells
RXRA	1.14353e-204	0.494931	0.571	0.298	2.58027e-200	1	Cancer stem cells
NELL2	2.51276e-204	0.277253	0.305	0.082	5.66979e-200	1	Cancer stem cells
UNC5B	1.59642e-203	0.397238	0.376	0.132	3.60217e-199	1	Cancer stem cells
BMP7	2.61666e-203	0.458403	0.458	0.191	5.90423e-199	1	Cancer stem cells
MTMR12	3.0145e-203	0.381031	0.4	0.146	6.80191e-199	1	Cancer stem cells
G6PD	3.47608e-203	0.580356	0.636	0.352	7.84342e-199	1	Cancer stem cells
KTN1	2.66759e-202	0.572936	0.906	0.628	6.01915e-198	1	Cancer stem cells
NFIL3	4.62644e-202	0.452987	0.525	0.228	1.04391e-197	1	Cancer stem cells
MACF1	5.55091e-202	0.485503	0.711	0.421	1.25251e-197	1	Cancer stem cells
SH3PXD2A	6.2438e-202	0.47863	0.516	0.238	1.40885e-197	1	Cancer stem cells
DHX36	1.20909e-201	0.449796	0.816	0.518	2.72819e-197	1	Cancer stem cells
COL7A1	1.51029e-201	0.481912	0.475	0.195	3.40781e-197	1	Cancer stem cells
SLC25A36	2.63439e-201	0.430084	0.622	0.317	5.94424e-197	1	Cancer stem cells
EPHX1	9.8903e-201	0.608237	0.553	0.277	2.23165e-196	1	Cancer stem cells
LSR	2.6799e-200	0.494682	0.585	0.31	6.04693e-196	1	Cancer stem cells
CTTN	2.74079e-200	0.499526	0.692	0.395	6.18432e-196	1	Cancer stem cells
RDH10	4.78577e-200	0.367156	0.378	0.133	1.07986e-195	1	Cancer stem cells
BAIAP2L1	9.41603e-200	0.384269	0.392	0.149	2.12463e-195	1	Cancer stem cells
SOCS2	1.27666e-199	0.390145	0.436	0.163	2.88065e-195	1	Cancer stem cells
TECR	1.8453e-199	0.576823	0.871	0.564	4.16374e-195	1	Cancer stem cells
OPA1	3.50252e-199	0.403343	0.493	0.221	7.90309e-195	1	Cancer stem cells
CHPF	3.69188e-197	0.497788	0.512	0.249	8.33035e-193	1	Cancer stem cells
TPI1	3.92388e-197	0.568429	0.968	0.742	8.85384e-193	1	Cancer stem cells
PTPN1	4.04836e-197	0.480515	0.681	0.388	9.13472e-193	1	Cancer stem cells
LGALS3	7.48088e-197	0.560249	0.95	0.661	1.68799e-192	1	Cancer stem cells
CEBPG	1.06353e-196	0.520997	0.569	0.308	2.39974e-192	1	Cancer stem cells
CPNE8	5.46994e-196	0.388656	0.402	0.15	1.23424e-191	1	Cancer stem cells
MMP2	1.54466e-195	0.316913	0.368	0.12	3.48538e-191	1	Cancer stem cells
HTATIP2	2.05732e-195	0.531591	0.722	0.441	4.64213e-191	1	Cancer stem cells
NFE2L1	6.29705e-195	0.482606	0.554	0.284	1.42087e-190	1	Cancer stem cells
SRSF8	6.47104e-195	0.390876	0.58	0.3	1.46013e-190	1	Cancer stem cells
FBXO45	1.79474e-194	0.431953	0.432	0.18	4.04966e-190	1	Cancer stem cells
GPR157	4.82934e-194	0.386806	0.368	0.133	1.08969e-189	1	Cancer stem cells
FAM213A	9.37128e-194	0.585746	0.831	0.47	2.11454e-189	1	Cancer stem cells
MEF2A	1.166e-193	0.465814	0.563	0.292	2.63095e-189	1	Cancer stem cells
TSC22D1	2.08338e-193	0.422915	0.723	0.409	4.70094e-189	1	Cancer stem cells
CAV1	2.31107e-193	0.446545	0.657	0.326	5.21469e-189	1	Cancer stem cells
ANK3	2.61064e-193	0.371531	0.435	0.174	5.89066e-189	1	Cancer stem cells
ITGB8	9.47002e-193	0.456211	0.432	0.178	2.13682e-188	1	Cancer stem cells
C5orf22	1.97529e-191	0.32216	0.34	0.111	4.45704e-187	1	Cancer stem cells
SERPINB3	4.03455e-191	1.05064	0.624	0.318	9.10357e-187	1	Cancer stem cells
HDHD3	4.35158e-191	0.436859	0.464	0.214	9.81891e-187	1	Cancer stem cells
KDM5B	5.78613e-191	0.460636	0.551	0.286	1.30558e-186	1	Cancer stem cells
ST6GALNAC2	1.04504e-190	0.484421	0.496	0.236	2.35803e-186	1	Cancer stem cells
HSF1	1.83023e-190	0.456778	0.588	0.322	4.12972e-186	1	Cancer stem cells
ANXA2	2.0035e-190	0.58651	0.982	0.72	4.5207e-186	1	Cancer stem cells
PIR	2.82146e-190	0.461998	0.497	0.24	6.36635e-186	1	Cancer stem cells
MT-ND1	8.60443e-190	0.551637	0.967	0.925	1.9415e-185	1	Cancer stem cells
CCT5	5.07704e-189	0.55753	0.847	0.538	1.14558e-184	1	Cancer stem cells
NENF	1.21498e-188	0.51038	0.802	0.52	2.74148e-184	1	Cancer stem cells
ATP2B4	1.28399e-188	0.362974	0.563	0.27	2.8972e-184	1	Cancer stem cells
CERS3	2.69451e-187	0.575844	0.476	0.236	6.0799e-183	1	Cancer stem cells
EDIL3	4.44733e-187	0.315951	0.276	0.074	1.00349e-182	1	Cancer stem cells
RAB3IP	5.07799e-187	0.381533	0.406	0.161	1.1458e-182	1	Cancer stem cells
RALY	6.68845e-187	0.469723	0.738	0.472	1.50918e-182	1	Cancer stem cells
CYP4F11	8.71605e-187	0.392185	0.356	0.121	1.96669e-182	1	Cancer stem cells
UBE2E3	2.17696e-186	0.490892	0.724	0.455	4.91209e-182	1	Cancer stem cells
NCEH1	3.33149e-186	0.381494	0.344	0.112	7.51718e-182	1	Cancer stem cells
MMP1	4.41903e-186	0.70695	0.458	0.181	9.97109e-182	1	Cancer stem cells
MT1X	7.01675e-186	0.704532	0.856	0.528	1.58326e-181	1	Cancer stem cells
PIGT	8.77038e-186	0.469121	0.609	0.336	1.97895e-181	1	Cancer stem cells
DDT	1.85962e-185	0.555658	0.904	0.613	4.19604e-181	1	Cancer stem cells
GID8	2.21906e-185	0.484885	0.607	0.35	5.00709e-181	1	Cancer stem cells
CORO1C	2.96041e-185	0.472129	0.576	0.314	6.67988e-181	1	Cancer stem cells
CAPN2	4.44266e-185	0.465221	0.659	0.392	1.00244e-180	1	Cancer stem cells
NDFIP2	5.47986e-185	0.467986	0.627	0.354	1.23647e-180	1	Cancer stem cells
SKIL	7.50341e-185	0.409699	0.6	0.304	1.69307e-180	1	Cancer stem cells
FAM83H-AS1	1.27743e-184	0.368413	0.345	0.121	2.88238e-180	1	Cancer stem cells
LINC00493	2.01528e-184	0.484868	0.864	0.592	4.54728e-180	1	Cancer stem cells
CA11	2.55668e-184	0.328357	0.31	0.095	5.76889e-180	1	Cancer stem cells
NMNAT3	3.27847e-184	0.363806	0.315	0.102	7.39755e-180	1	Cancer stem cells
RPL36	3.32593e-184	0.519021	0.997	0.96	7.50462e-180	1	Cancer stem cells
PYGL	4.67449e-184	0.528933	0.539	0.291	1.05475e-179	1	Cancer stem cells
KPNA4	5.4303e-184	0.423777	0.657	0.383	1.22529e-179	1	Cancer stem cells
ARF5	7.26299e-184	0.42863	0.572	0.314	1.63882e-179	1	Cancer stem cells
LINC01287	1.00502e-183	0.285859	0.304	0.087	2.26774e-179	1	Cancer stem cells
TJP2	1.33826e-183	0.43919	0.432	0.191	3.01966e-179	1	Cancer stem cells
ATP13A3	6.84922e-183	0.36766	0.486	0.213	1.54546e-178	1	Cancer stem cells
ARL8A	1.26085e-182	0.453166	0.54	0.277	2.84498e-178	1	Cancer stem cells
EXPH5	2.77593e-182	0.408875	0.318	0.105	6.26361e-178	1	Cancer stem cells
MT-ND4L	3.2839e-182	0.533304	0.836	0.577	7.40978e-178	1	Cancer stem cells
ZNF655	3.34585e-182	0.443534	0.613	0.348	7.54957e-178	1	Cancer stem cells
RIT1	1.41735e-181	0.423562	0.523	0.262	3.19812e-177	1	Cancer stem cells
SUSD4	3.42137e-181	0.427623	0.378	0.148	7.71999e-177	1	Cancer stem cells
EIF2A	6.56749e-181	0.480183	0.718	0.453	1.48189e-176	1	Cancer stem cells
CMIP	7.30925e-181	0.400963	0.557	0.289	1.64926e-176	1	Cancer stem cells
IRX4	8.02518e-181	0.419653	0.343	0.119	1.8108e-176	1	Cancer stem cells
VPS28	1.04498e-180	0.524257	0.902	0.661	2.35789e-176	1	Cancer stem cells
FSCN1	3.6934e-180	0.483956	0.723	0.421	8.33379e-176	1	Cancer stem cells
PCBP2	1.17453e-179	0.490231	0.836	0.565	2.65022e-175	1	Cancer stem cells
TINAGL1	2.10916e-179	0.371376	0.382	0.139	4.7591e-175	1	Cancer stem cells
KCTD11	1.16553e-178	0.37595	0.353	0.13	2.62991e-174	1	Cancer stem cells
PLEC	3.27375e-178	0.425467	0.704	0.414	7.3869e-174	1	Cancer stem cells
MAF1	4.32334e-178	0.444673	0.718	0.442	9.75519e-174	1	Cancer stem cells
SPCS2	4.6339e-177	0.498339	0.897	0.649	1.04559e-172	1	Cancer stem cells
BLVRB	4.98807e-177	0.510245	0.795	0.504	1.12551e-172	1	Cancer stem cells
LRRC1	6.75887e-177	0.421022	0.397	0.169	1.52507e-172	1	Cancer stem cells
WWTR1	1.73985e-176	0.431314	0.485	0.23	3.9258e-172	1	Cancer stem cells
VEGFA	2.52996e-176	0.481927	0.487	0.232	5.7086e-172	1	Cancer stem cells
TMPRSS11D	3.618e-176	0.632784	0.412	0.172	8.16365e-172	1	Cancer stem cells
WNT5A	8.06775e-176	0.362962	0.35	0.12	1.82041e-171	1	Cancer stem cells
PPP2CB	1.13674e-175	0.49548	0.575	0.33	2.56494e-171	1	Cancer stem cells
CLOCK	2.45347e-175	0.358719	0.373	0.143	5.536e-171	1	Cancer stem cells
GPRC5C	1.18564e-174	0.291585	0.282	0.082	2.67529e-170	1	Cancer stem cells
SSH2	1.34699e-174	0.37348	0.474	0.216	3.03935e-170	1	Cancer stem cells
TM9SF4	2.21442e-174	0.408019	0.502	0.251	4.99662e-170	1	Cancer stem cells
AUP1	2.65034e-174	0.473251	0.708	0.452	5.98023e-170	1	Cancer stem cells
RHOC	3.114e-174	0.447755	0.732	0.421	7.02644e-170	1	Cancer stem cells
KLF3	3.56745e-174	0.566106	0.607	0.352	8.0496e-170	1	Cancer stem cells
FAM91A1	6.45387e-174	0.394722	0.475	0.219	1.45625e-169	1	Cancer stem cells
SSH3	8.39329e-174	0.425013	0.449	0.208	1.89386e-169	1	Cancer stem cells
USP46	1.4135e-173	0.350249	0.346	0.126	3.18943e-169	1	Cancer stem cells
C20orf24	1.55561e-173	0.534842	0.853	0.582	3.51008e-169	1	Cancer stem cells
GRINA	2.38709e-173	0.441418	0.622	0.358	5.38623e-169	1	Cancer stem cells
SLC39A4	3.33152e-173	0.478293	0.626	0.364	7.51724e-169	1	Cancer stem cells
SENP5	3.68172e-173	0.379754	0.473	0.221	8.30742e-169	1	Cancer stem cells
MIEN1	3.88333e-173	0.470958	0.731	0.484	8.76235e-169	1	Cancer stem cells
TMEM141	5.12231e-173	0.498616	0.761	0.488	1.1558e-168	1	Cancer stem cells
KLF4	1.31291e-172	0.560286	0.636	0.358	2.96246e-168	1	Cancer stem cells
ALG3	1.96539e-172	0.504033	0.605	0.354	4.4347e-168	1	Cancer stem cells
C16orf13	3.64965e-172	0.45344	0.782	0.499	8.23506e-168	1	Cancer stem cells
FAM45A	4.15705e-172	0.440312	0.54	0.292	9.37998e-168	1	Cancer stem cells
TRIO	4.77855e-172	0.358887	0.365	0.139	1.07823e-167	1	Cancer stem cells
WDR45B	1.09773e-171	0.461558	0.591	0.34	2.47691e-167	1	Cancer stem cells
PGM2L1	2.27989e-171	0.353628	0.379	0.138	5.14435e-167	1	Cancer stem cells
SLC25A5	3.36319e-171	0.568609	0.952	0.696	7.5887e-167	1	Cancer stem cells
UBQLN1	6.30538e-171	0.416912	0.583	0.331	1.42275e-166	1	Cancer stem cells
MKRN1	7.27271e-171	0.445218	0.545	0.293	1.64102e-166	1	Cancer stem cells
MED19	8.306e-171	0.414345	0.592	0.338	1.87417e-166	1	Cancer stem cells
ARL8B	1.45866e-170	0.475687	0.603	0.359	3.29131e-166	1	Cancer stem cells
MAP3K2	2.39722e-170	0.385209	0.571	0.296	5.40908e-166	1	Cancer stem cells
ABI1	3.25358e-170	0.428562	0.607	0.356	7.34137e-166	1	Cancer stem cells
ANKRD29	3.72507e-170	0.487033	0.496	0.258	8.40526e-166	1	Cancer stem cells
LAD1	5.5177e-170	0.505753	0.753	0.421	1.24501e-165	1	Cancer stem cells
EEA1	6.09677e-170	0.484184	0.583	0.335	1.37568e-165	1	Cancer stem cells
ZNF639	6.54483e-170	0.359305	0.412	0.173	1.47678e-165	1	Cancer stem cells
PCBP1	1.52264e-169	0.505463	0.905	0.663	3.43569e-165	1	Cancer stem cells
TSHZ2	1.9729e-169	0.379485	0.577	0.301	4.45165e-165	1	Cancer stem cells
ERBB3	4.27697e-169	0.417102	0.386	0.164	9.65055e-165	1	Cancer stem cells
TMEM159	1.52339e-168	0.445557	0.482	0.244	3.43738e-164	1	Cancer stem cells
ABCG1	2.56335e-168	0.299111	0.319	0.103	5.78393e-164	1	Cancer stem cells
KRAS	4.57845e-168	0.373698	0.632	0.362	1.03308e-163	1	Cancer stem cells
CKB	4.92105e-167	0.404126	0.509	0.244	1.11039e-162	1	Cancer stem cells
RAPGEFL1	5.91911e-167	0.434425	0.441	0.21	1.33559e-162	1	Cancer stem cells
LAPTM4B	5.9905e-167	0.434594	0.585	0.305	1.3517e-162	1	Cancer stem cells
SCARB2	7.3336e-167	0.390953	0.555	0.296	1.65475e-162	1	Cancer stem cells
ACBD3	8.26769e-167	0.458898	0.656	0.408	1.86552e-162	1	Cancer stem cells
NQO1	1.49619e-166	0.564312	0.653	0.383	3.376e-162	1	Cancer stem cells
SERPINB13	2.40482e-166	0.465045	0.567	0.283	5.42623e-162	1	Cancer stem cells
TKT	5.10543e-166	0.550488	0.842	0.549	1.15199e-161	1	Cancer stem cells
RHOV	1.37386e-165	0.515893	0.682	0.372	3.09998e-161	1	Cancer stem cells
TMEM59	1.61775e-165	0.479138	0.902	0.664	3.65029e-161	1	Cancer stem cells
EI24	1.87999e-165	0.499251	0.712	0.445	4.24202e-161	1	Cancer stem cells
HOMER3	1.95489e-165	0.476657	0.507	0.259	4.41101e-161	1	Cancer stem cells
SPIN1	2.3176e-165	0.363416	0.42	0.185	5.22943e-161	1	Cancer stem cells
WASF2	3.28778e-165	0.514364	0.784	0.53	7.41855e-161	1	Cancer stem cells
PCIF1	3.48267e-165	0.360302	0.44	0.2	7.8583e-161	1	Cancer stem cells
SEC11A	3.56416e-165	0.439359	0.87	0.619	8.04216e-161	1	Cancer stem cells
RRBP1	8.83602e-165	0.437953	0.714	0.458	1.99376e-160	1	Cancer stem cells
RP11-382A20.3	3.79318e-164	0.378964	0.425	0.185	8.55894e-160	1	Cancer stem cells
WDFY2	5.5641e-164	0.435161	0.503	0.266	1.25548e-159	1	Cancer stem cells
STON2	8.42122e-164	0.360633	0.37	0.15	1.90016e-159	1	Cancer stem cells
ADIPOR1	1.93088e-163	0.45336	0.605	0.36	4.35683e-159	1	Cancer stem cells
AAK11	2.43869e-163	0.290381	0.653	0.366	5.50265e-159	1	Cancer stem cells
CDCP1	1.345e-162	0.465236	0.471	0.24	3.03487e-158	1	Cancer stem cells
PTPRK	1.84133e-162	0.438915	0.426	0.197	4.15477e-158	1	Cancer stem cells
SUGCT	2.10224e-162	0.39345	0.276	0.087	4.74349e-158	1	Cancer stem cells
ESRP1	2.52102e-162	0.428285	0.483	0.254	5.68844e-158	1	Cancer stem cells
RP11-841O20.2	2.63229e-162	0.313627	0.3	0.099	5.9395e-158	1	Cancer stem cells
CST3	3.24515e-162	0.570358	0.948	0.661	7.32235e-158	1	Cancer stem cells
MAPRE1	3.46899e-162	0.41035	0.688	0.437	7.82743e-158	1	Cancer stem cells
ANKRD22	4.9391e-162	0.418648	0.396	0.172	1.11446e-157	1	Cancer stem cells
CNBP	6.69862e-162	0.485687	0.915	0.69	1.51148e-157	1	Cancer stem cells
APMAP	1.11214e-161	0.345794	0.521	0.257	2.50943e-157	1	Cancer stem cells
SULF2	1.96958e-161	0.502887	0.555	0.288	4.44416e-157	1	Cancer stem cells
PACSIN3	3.38156e-161	0.464218	0.506	0.274	7.63016e-157	1	Cancer stem cells
RGS12	6.16938e-161	0.449829	0.513	0.28	1.39206e-156	1	Cancer stem cells
SH3BP4	1.64175e-160	0.359197	0.31	0.107	3.70444e-156	1	Cancer stem cells
ARHGEF12	4.96603e-160	0.391168	0.483	0.242	1.12053e-155	1	Cancer stem cells
WNT2B	5.2148e-160	0.298791	0.282	0.088	1.17667e-155	1	Cancer stem cells
EXOC3-AS1	5.4479e-160	0.31719	0.314	0.108	1.22926e-155	1	Cancer stem cells
U47924.27	7.39239e-160	0.378206	0.307	0.107	1.66802e-155	1	Cancer stem cells
DDR1	7.4486e-160	0.451162	0.507	0.275	1.6807e-155	1	Cancer stem cells
ETS2	8.1348e-160	0.488444	0.64	0.382	1.83554e-155	1	Cancer stem cells
UFM1	9.85555e-160	0.430143	0.683	0.44	2.22381e-155	1	Cancer stem cells
EFHD2	1.39087e-159	0.412936	0.794	0.527	3.13835e-155	1	Cancer stem cells
AMN	2.15808e-159	0.361168	0.39	0.168	4.86949e-155	1	Cancer stem cells
GJB2	2.42619e-159	0.475571	0.738	0.415	5.47444e-155	1	Cancer stem cells
TLE41	2.86066e-159	0.294559	0.589	0.328	6.45478e-155	1	Cancer stem cells
RB1CC1	2.86327e-159	0.409671	0.599	0.337	6.46068e-155	1	Cancer stem cells
ARRDC1	2.98136e-159	0.3959	0.559	0.318	6.72713e-155	1	Cancer stem cells
EMC2	4.11887e-159	0.440882	0.617	0.383	9.29381e-155	1	Cancer stem cells
GJB3	4.47644e-159	0.495783	0.539	0.303	1.01006e-154	1	Cancer stem cells
HAS3	6.94252e-159	0.521074	0.431	0.208	1.56651e-154	1	Cancer stem cells
ZDHHC3	7.53403e-159	0.42841	0.558	0.325	1.69998e-154	1	Cancer stem cells
RPN2	3.46327e-158	0.507814	0.772	0.519	7.81453e-154	1	Cancer stem cells
CLCA2	3.54055e-158	0.516764	0.668	0.39	7.98889e-154	1	Cancer stem cells
TMEM109	8.25873e-158	0.408642	0.618	0.364	1.8635e-153	1	Cancer stem cells
RRAGC	9.33926e-158	0.407234	0.511	0.277	2.10731e-153	1	Cancer stem cells
FAM102A	1.45878e-157	0.314848	0.454	0.209	3.29159e-153	1	Cancer stem cells
TM2D1	1.55531e-157	0.383623	0.575	0.324	3.50939e-153	1	Cancer stem cells
SMS	2.60658e-157	0.433923	0.642	0.37	5.8815e-153	1	Cancer stem cells
PRRC2B	3.7359e-157	0.321644	0.532	0.274	8.42969e-153	1	Cancer stem cells
UGCG	8.30224e-157	0.412827	0.54	0.282	1.87332e-152	1	Cancer stem cells
GOLGA2	1.00591e-156	0.42118	0.603	0.363	2.26973e-152	1	Cancer stem cells
GNA15	1.81624e-156	0.44132	0.565	0.329	4.09816e-152	1	Cancer stem cells
HDLBP	1.90842e-156	0.433576	0.645	0.407	4.30615e-152	1	Cancer stem cells
TUBA1C	3.64567e-156	0.568641	0.938	0.62	8.22609e-152	1	Cancer stem cells
SLC22A23	8.11864e-156	0.386101	0.382	0.168	1.83189e-151	1	Cancer stem cells
PFKL	8.76156e-156	0.402416	0.568	0.325	1.97696e-151	1	Cancer stem cells
SRD5A3	1.33558e-155	0.416707	0.425	0.202	3.01361e-151	1	Cancer stem cells
SWI5	6.31184e-155	0.385663	0.549	0.311	1.4242e-150	1	Cancer stem cells
ZFAND5	9.55594e-155	0.362359	0.77	0.495	2.1562e-150	1	Cancer stem cells
TSKU	5.22158e-154	0.375797	0.408	0.184	1.1782e-149	1	Cancer stem cells
AK4	1.00062e-153	0.416525	0.393	0.177	2.25781e-149	1	Cancer stem cells
SLPI	1.28048e-153	0.96171	0.695	0.405	2.88927e-149	1	Cancer stem cells
PKP3	1.59683e-153	0.448292	0.724	0.406	3.60308e-149	1	Cancer stem cells
YEATS2	2.43292e-153	0.306246	0.349	0.136	5.48964e-149	1	Cancer stem cells
PHIP	8.64315e-153	0.371265	0.609	0.344	1.95024e-148	1	Cancer stem cells
KDELR1	1.7508e-152	0.445766	0.781	0.525	3.9505e-148	1	Cancer stem cells
GNB1	2.10041e-152	0.392707	0.751	0.494	4.73936e-148	1	Cancer stem cells
SLC33A1	2.40996e-152	0.309961	0.368	0.148	5.43784e-148	1	Cancer stem cells
KCNS3	2.93105e-152	0.255334	0.273	0.085	6.61363e-148	1	Cancer stem cells
C5orf42	3.13632e-152	0.293483	0.335	0.123	7.07679e-148	1	Cancer stem cells
PFKP	4.62758e-152	0.387646	0.555	0.311	1.04417e-147	1	Cancer stem cells
C15orf40	3.33592e-151	0.414245	0.558	0.323	7.52717e-147	1	Cancer stem cells
GMPS	1.585e-150	0.397772	0.54	0.3	3.57639e-146	1	Cancer stem cells
DARS	2.05172e-150	0.409101	0.632	0.387	4.62949e-146	1	Cancer stem cells
CAPN1	4.89822e-150	0.453186	0.705	0.457	1.10523e-145	1	Cancer stem cells
CORO2A	9.32324e-150	0.30509	0.357	0.143	2.1037e-145	1	Cancer stem cells
CLIP1	1.35521e-149	0.445151	0.603	0.368	3.0579e-145	1	Cancer stem cells
STX3	1.35632e-149	0.368326	0.374	0.161	3.0604e-145	1	Cancer stem cells
RIN2	1.38929e-149	0.402667	0.457	0.231	3.13479e-145	1	Cancer stem cells
LAMA5	2.00832e-149	0.357589	0.37	0.157	4.53158e-145	1	Cancer stem cells
ELOVL1	2.00872e-149	0.446268	0.631	0.4	4.53247e-145	1	Cancer stem cells
DHCR24	8.95751e-149	0.521131	0.549	0.322	2.02117e-144	1	Cancer stem cells
KEAP1	1.9346e-148	0.38816	0.474	0.246	4.36522e-144	1	Cancer stem cells
TTC3	7.18118e-148	0.389689	0.607	0.348	1.62036e-143	1	Cancer stem cells
IGF2R	7.86444e-148	0.304523	0.468	0.227	1.77453e-143	1	Cancer stem cells
CAMK1D	8.03597e-148	0.33211	0.379	0.162	1.81324e-143	1	Cancer stem cells
RP11-532F12.5	1.13196e-147	0.45017	0.482	0.265	2.55416e-143	1	Cancer stem cells
STAP2	3.5249e-147	0.458992	0.551	0.319	7.95359e-143	1	Cancer stem cells
ANP32B	4.31244e-147	0.475654	0.904	0.653	9.73058e-143	1	Cancer stem cells
IFFO2	2.14219e-146	0.602503	0.426	0.205	4.83364e-142	1	Cancer stem cells
PRSS8	2.68413e-146	0.4154	0.373	0.168	6.05646e-142	1	Cancer stem cells
HOTAIRM1	3.68297e-146	0.373646	0.398	0.177	8.31025e-142	1	Cancer stem cells
LIMCH1	4.26373e-146	0.355862	0.347	0.143	9.62068e-142	1	Cancer stem cells
RAD9A	4.50874e-146	0.337082	0.439	0.209	1.01735e-141	1	Cancer stem cells
PARD3	9.3462e-146	0.398785	0.415	0.201	2.10888e-141	1	Cancer stem cells
ANKRD17	1.16649e-145	0.353483	0.5	0.262	2.63207e-141	1	Cancer stem cells
AGO2	1.46191e-145	0.296771	0.449	0.215	3.29865e-141	1	Cancer stem cells
COX17	1.77155e-145	0.424195	0.82	0.575	3.99732e-141	1	Cancer stem cells
UBL5	1.93334e-145	0.460162	0.958	0.781	4.36238e-141	1	Cancer stem cells
HEBP2	2.33808e-145	0.434804	0.844	0.553	5.27564e-141	1	Cancer stem cells
RSF1	2.5621e-145	0.277973	0.656	0.389	5.78112e-141	1	Cancer stem cells
SRC	3.09709e-145	0.325341	0.365	0.154	6.98827e-141	1	Cancer stem cells
BROX	3.46573e-145	0.382716	0.507	0.274	7.82008e-141	1	Cancer stem cells
TMEM230	1.24864e-144	0.414229	0.746	0.49	2.81743e-140	1	Cancer stem cells
MEGF9	1.33532e-144	0.307036	0.34	0.133	3.01303e-140	1	Cancer stem cells
DPM2	1.49426e-144	0.391627	0.618	0.382	3.37164e-140	1	Cancer stem cells
SPTBN1	1.99987e-144	0.333558	0.518	0.274	4.5125e-140	1	Cancer stem cells
HOOK1	3.04004e-144	0.369053	0.322	0.128	6.85954e-140	1	Cancer stem cells
SIK3	4.28572e-144	0.309162	0.361	0.152	9.67031e-140	1	Cancer stem cells
IGSF3	7.31017e-144	0.3444	0.385	0.174	1.64947e-139	1	Cancer stem cells
SERPINE1	1.09847e-143	0.368453	0.347	0.136	2.47859e-139	1	Cancer stem cells
YWHAE	1.5579e-143	0.445019	0.9	0.627	3.51524e-139	1	Cancer stem cells
CYSTM1	2.89175e-143	0.360956	0.555	0.305	6.52494e-139	1	Cancer stem cells
RND3	3.66118e-143	0.651024	0.666	0.385	8.2611e-139	1	Cancer stem cells
SLC44A2	3.98389e-143	0.312784	0.429	0.198	8.98924e-139	1	Cancer stem cells
NR1D1	4.09489e-143	0.534283	0.298	0.111	9.23972e-139	1	Cancer stem cells
METAP2	4.13919e-143	0.45104	0.807	0.541	9.33967e-139	1	Cancer stem cells
MAP7	4.67103e-143	0.402942	0.422	0.215	1.05397e-138	1	Cancer stem cells
MYO6	5.15445e-143	0.370984	0.384	0.177	1.16305e-138	1	Cancer stem cells
RHCG	5.50664e-143	0.374437	0.499	0.246	1.24252e-138	1	Cancer stem cells
YIPF3	9.66819e-143	0.382375	0.645	0.411	2.18153e-138	1	Cancer stem cells
PAX9	1.17166e-142	0.404561	0.321	0.127	2.64373e-138	1	Cancer stem cells
KDM3A	1.70312e-142	0.291492	0.3	0.107	3.84293e-138	1	Cancer stem cells
FAM83H	2.21042e-142	0.465851	0.485	0.271	4.9876e-138	1	Cancer stem cells
SLC16A3	2.90148e-142	0.260089	0.437	0.19	6.54689e-138	1	Cancer stem cells
TES	7.28405e-142	0.364364	0.537	0.299	1.64357e-137	1	Cancer stem cells
RAB34	9.50947e-142	0.38192	0.537	0.296	2.14572e-137	1	Cancer stem cells
OSTF1	9.78181e-142	0.400566	0.717	0.49	2.20717e-137	1	Cancer stem cells
MLLT4	1.13337e-141	0.404826	0.435	0.22	2.55733e-137	1	Cancer stem cells
EIF3A	3.36032e-141	0.421179	0.794	0.539	7.58223e-137	1	Cancer stem cells
TNFRSF1A	1.55607e-140	0.404774	0.649	0.418	3.51112e-136	1	Cancer stem cells
PIK3CB	1.61169e-140	0.267963	0.293	0.104	3.63661e-136	1	Cancer stem cells
RP11-44F21.5	2.37511e-140	0.293563	0.308	0.114	5.3592e-136	1	Cancer stem cells
TNS4	3.57527e-140	0.337827	0.364	0.159	8.06724e-136	1	Cancer stem cells
EEF2	4.86517e-140	0.48941	0.952	0.747	1.09778e-135	1	Cancer stem cells
SERPINB5	7.90829e-140	0.394018	0.726	0.404	1.78443e-135	1	Cancer stem cells
LYPD3	1.92901e-139	0.439014	0.728	0.424	4.35262e-135	1	Cancer stem cells
LRP12	2.11113e-139	0.264422	0.296	0.108	4.76356e-135	1	Cancer stem cells
TMC4	3.21716e-139	0.270632	0.264	0.087	7.2592e-135	1	Cancer stem cells
MACROD1	3.62111e-139	0.363973	0.427	0.21	8.17068e-135	1	Cancer stem cells
LAMP1	6.30724e-139	0.419401	0.749	0.504	1.42317e-134	1	Cancer stem cells
ABHD2	7.06211e-139	0.329618	0.413	0.188	1.5935e-134	1	Cancer stem cells
RP11-356J5.12	7.48206e-139	0.45983	0.379	0.168	1.68825e-134	1	Cancer stem cells
SLC7A11	8.82523e-139	0.310164	0.317	0.116	1.99132e-134	1	Cancer stem cells
RAB4A	1.20973e-138	0.397936	0.61	0.38	2.72964e-134	1	Cancer stem cells
RNF141	2.67889e-138	0.403511	0.479	0.268	6.04466e-134	1	Cancer stem cells
EHD2	3.17733e-138	0.363132	0.44	0.219	7.16933e-134	1	Cancer stem cells
PPP2R2A	3.23371e-138	0.406268	0.618	0.388	7.29653e-134	1	Cancer stem cells
RBP1	6.18834e-138	0.469274	0.573	0.32	1.39634e-133	1	Cancer stem cells
CARD6	8.50875e-138	0.381232	0.344	0.148	1.91991e-133	1	Cancer stem cells
PRDX1	1.03619e-137	0.522608	0.983	0.78	2.33807e-133	1	Cancer stem cells
GLG1	1.92838e-137	0.275652	0.534	0.292	4.3512e-133	1	Cancer stem cells
KIAA1522	1.93282e-137	0.371919	0.438	0.23	4.36122e-133	1	Cancer stem cells
CEBPB	3.60423e-137	0.486417	0.827	0.56	8.13258e-133	1	Cancer stem cells
IL36G	6.60327e-137	0.499288	0.302	0.113	1.48996e-132	1	Cancer stem cells
PKM	7.6458e-137	0.457881	0.943	0.67	1.7252e-132	1	Cancer stem cells
EGLN1	1.16966e-136	0.322681	0.344	0.144	2.63922e-132	1	Cancer stem cells
COL27A1	1.51319e-136	0.349975	0.35	0.149	3.41437e-132	1	Cancer stem cells
ACTN4	4.8075e-136	0.405559	0.84	0.591	1.08476e-131	1	Cancer stem cells
MARCKSL1	4.93608e-136	0.28766	0.686	0.407	1.11378e-131	1	Cancer stem cells
FAM103A1	6.20085e-136	0.359009	0.628	0.405	1.39916e-131	1	Cancer stem cells
CSNK2A1	7.87672e-136	0.365341	0.542	0.321	1.7773e-131	1	Cancer stem cells
SSNA1	2.06615e-135	0.405423	0.796	0.539	4.66207e-131	1	Cancer stem cells
GRB7	3.3043e-135	0.317789	0.314	0.127	7.45582e-131	1	Cancer stem cells
ZMAT3	8.90896e-135	0.267905	0.367	0.155	2.01022e-130	1	Cancer stem cells
RAB18	9.70748e-135	0.43972	0.687	0.461	2.1904e-130	1	Cancer stem cells
TMX2	2.76873e-134	0.372012	0.575	0.354	6.24735e-130	1	Cancer stem cells
ACTL6A	3.82221e-134	0.372571	0.514	0.291	8.62444e-130	1	Cancer stem cells
ATP2B1	4.85933e-134	0.319847	0.562	0.313	1.09646e-129	1	Cancer stem cells
TMEM91	5.74897e-134	0.373536	0.404	0.201	1.2972e-129	1	Cancer stem cells
CPNE3	6.64816e-134	0.384648	0.669	0.422	1.50009e-129	1	Cancer stem cells
FAM129B	8.07606e-134	0.436151	0.524	0.306	1.82228e-129	1	Cancer stem cells
CDC42BPB	3.38589e-133	0.394594	0.418	0.216	7.63992e-129	1	Cancer stem cells
RAB6A	3.428e-133	0.36821	0.568	0.344	7.73494e-129	1	Cancer stem cells
MAP3K4	3.51298e-133	0.310531	0.384	0.174	7.92668e-129	1	Cancer stem cells
PRDX2	3.96427e-133	0.514018	0.882	0.593	8.94498e-129	1	Cancer stem cells
LTBR	5.98826e-133	0.41345	0.608	0.385	1.35119e-128	1	Cancer stem cells
RABGAP1	7.01147e-133	0.328451	0.429	0.211	1.58207e-128	1	Cancer stem cells
FEM1B	7.83352e-133	0.430582	0.406	0.202	1.76756e-128	1	Cancer stem cells
PTPRZ1	1.03305e-132	0.40696	0.497	0.279	2.33097e-128	1	Cancer stem cells
TRAF7	1.23612e-132	0.389707	0.499	0.287	2.78917e-128	1	Cancer stem cells
PUF60	2.12485e-132	0.378324	0.746	0.499	4.79451e-128	1	Cancer stem cells
PTPN12	3.35236e-132	0.395917	0.505	0.281	7.56427e-128	1	Cancer stem cells
CAMSAP2	3.38338e-132	0.35099	0.393	0.187	7.63426e-128	1	Cancer stem cells
PAFAH1B2	5.83801e-132	0.342111	0.553	0.326	1.31729e-127	1	Cancer stem cells
COPZ1	9.52112e-132	0.398795	0.701	0.474	2.14835e-127	1	Cancer stem cells
ZFAND6	1.51856e-131	0.330385	0.638	0.413	3.42649e-127	1	Cancer stem cells
TCTEX1D2	1.54523e-131	0.394647	0.474	0.256	3.48666e-127	1	Cancer stem cells
HK1	4.05004e-131	0.437191	0.543	0.334	9.1385e-127	1	Cancer stem cells
TMEM30A	5.14791e-131	0.367969	0.496	0.269	1.16157e-126	1	Cancer stem cells
IRS2	1.15258e-130	0.400023	0.325	0.129	2.60068e-126	1	Cancer stem cells
TMEM41A	2.77269e-130	0.345529	0.417	0.212	6.2563e-126	1	Cancer stem cells
EIF4G2	6.05513e-130	0.411851	0.855	0.624	1.36628e-125	1	Cancer stem cells
ZBTB43	8.08168e-130	0.40168	0.459	0.243	1.82355e-125	1	Cancer stem cells
HIPK3	1.59552e-129	0.307034	0.443	0.228	3.60014e-125	1	Cancer stem cells
RBM39	1.60597e-129	0.363468	0.919	0.725	3.62372e-125	1	Cancer stem cells
SAMD9	3.37894e-129	0.491835	0.72	0.484	7.62425e-125	1	Cancer stem cells
ZCRB1	4.73399e-129	0.347785	0.734	0.495	1.06818e-124	1	Cancer stem cells
MZT2B	5.52392e-129	0.439745	0.939	0.727	1.24642e-124	1	Cancer stem cells
PPFIBP1	9.78472e-129	0.372471	0.471	0.261	2.20782e-124	1	Cancer stem cells
UBAP2	1.0144e-128	0.362074	0.468	0.259	2.28889e-124	1	Cancer stem cells
PTPN14	2.0249e-128	0.292882	0.285	0.107	4.56899e-124	1	Cancer stem cells
PIK3CA	2.39712e-128	0.275538	0.336	0.139	5.40886e-124	1	Cancer stem cells
ZDHHC12	2.41041e-128	0.417979	0.663	0.444	5.43885e-124	1	Cancer stem cells
GSR	3.15346e-128	0.29415	0.386	0.174	7.11546e-124	1	Cancer stem cells
NDUFB9	3.4528e-128	0.402822	0.864	0.582	7.79089e-124	1	Cancer stem cells
ACADVL	3.80641e-128	0.394168	0.666	0.443	8.58878e-124	1	Cancer stem cells
RRAGD	3.92011e-128	0.328456	0.314	0.127	8.84534e-124	1	Cancer stem cells
BMP1	5.17404e-128	0.276903	0.33	0.137	1.16747e-123	1	Cancer stem cells
UBE2V1	5.18848e-128	0.294951	0.326	0.138	1.17073e-123	1	Cancer stem cells
SERINC1	6.55104e-128	0.280095	0.605	0.365	1.47818e-123	1	Cancer stem cells
GTF2E2	7.79799e-128	0.29793	0.452	0.237	1.75954e-123	1	Cancer stem cells
RPL39	1.35155e-127	0.386034	0.998	0.971	3.04964e-123	1	Cancer stem cells
DGKA	1.56194e-127	0.295461	0.446	0.232	3.52436e-123	1	Cancer stem cells
IFNGR1	2.14622e-127	0.392842	0.636	0.413	4.84274e-123	1	Cancer stem cells
FGFR2	2.43507e-127	0.26523	0.281	0.103	5.4945e-123	1	Cancer stem cells
ME1	3.80891e-127	0.354079	0.433	0.22	8.59442e-123	1	Cancer stem cells
NXN	6.28275e-127	0.477402	0.533	0.321	1.41764e-122	1	Cancer stem cells
UBE2K	9.93536e-127	0.346497	0.668	0.449	2.24181e-122	1	Cancer stem cells
RPL38	3.58958e-126	0.389546	0.992	0.936	8.09952e-122	1	Cancer stem cells
RPL35	4.43524e-126	0.394521	0.996	0.963	1.00077e-121	1	Cancer stem cells
MORC3	4.99975e-126	0.297904	0.47	0.251	1.12814e-121	1	Cancer stem cells
CKAP4	5.28782e-126	0.381673	0.551	0.336	1.19314e-121	1	Cancer stem cells
NACA	7.79727e-126	0.351237	0.992	0.936	1.75938e-121	1	Cancer stem cells
FGFR3	8.45e-126	0.390144	0.386	0.191	1.90666e-121	1	Cancer stem cells
SURF1	1.31394e-125	0.342836	0.613	0.391	2.96478e-121	1	Cancer stem cells
NDUFB1	1.36532e-125	0.413216	0.83	0.589	3.0807e-121	1	Cancer stem cells
RP11-467L13.7	1.4547e-125	0.412899	0.313	0.127	3.28239e-121	1	Cancer stem cells
BTF3L4	1.70036e-125	0.34936	0.699	0.468	3.83668e-121	1	Cancer stem cells
VWA1	5.148e-125	0.330822	0.419	0.215	1.1616e-120	1	Cancer stem cells
TMEM245	7.43393e-125	0.259936	0.348	0.151	1.67739e-120	1	Cancer stem cells
AUH	9.2996e-125	0.305291	0.31	0.127	2.09836e-120	1	Cancer stem cells
GYG1	1.00064e-124	0.308924	0.518	0.294	2.25783e-120	1	Cancer stem cells
SERPINB4	1.38089e-124	0.49283	0.403	0.186	3.11583e-120	1	Cancer stem cells
MFSD1	2.69846e-124	0.305132	0.474	0.26	6.08881e-120	1	Cancer stem cells
FAM120AOS	3.20399e-124	0.314558	0.46	0.246	7.22949e-120	1	Cancer stem cells
2022-09-10	6.79687e-124	0.413095	0.518	0.312	1.53364e-119	1	Cancer stem cells
PART1	9.46875e-124	0.382581	0.372	0.174	2.13653e-119	1	Cancer stem cells
TSPAN5	1.01827e-123	0.252459	0.441	0.226	2.29761e-119	1	Cancer stem cells
TMOD3	1.90586e-123	0.373593	0.67	0.444	4.30038e-119	1	Cancer stem cells
HIF1A	3.6952e-123	0.343442	0.684	0.449	8.33785e-119	1	Cancer stem cells
ADGRV1	4.2122e-123	0.272289	0.293	0.115	9.50441e-119	1	Cancer stem cells
ITGB6	7.63389e-123	0.310722	0.294	0.118	1.72251e-118	1	Cancer stem cells
EPS8	8.91361e-123	0.261186	0.26	0.088	2.01127e-118	1	Cancer stem cells
FBLN1	2.24893e-122	0.282242	0.317	0.129	5.07449e-118	1	Cancer stem cells
MARK3	2.92556e-122	0.352504	0.531	0.324	6.60124e-118	1	Cancer stem cells
FAM89A	4.07454e-122	0.429213	0.494	0.293	9.1938e-118	1	Cancer stem cells
AACS	4.63569e-122	0.331885	0.364	0.176	1.046e-117	1	Cancer stem cells
RPL22	8.42639e-122	0.41662	0.991	0.905	1.90133e-117	1	Cancer stem cells
PUM2	1.07028e-121	0.282929	0.407	0.198	2.41499e-117	1	Cancer stem cells
ATG4D	1.21846e-121	0.297601	0.421	0.217	2.74933e-117	1	Cancer stem cells
LAPTM4A	1.24942e-121	0.361928	0.875	0.605	2.8192e-117	1	Cancer stem cells
PITPNA-AS1	2.05368e-121	0.273474	0.376	0.175	4.63393e-117	1	Cancer stem cells
CITED4	2.36938e-121	0.470326	0.629	0.375	5.34627e-117	1	Cancer stem cells
CENPW	7.10943e-121	0.599254	0.443	0.225	1.60417e-116	1	Cancer stem cells
PET100	8.96735e-121	0.338995	0.774	0.55	2.02339e-116	1	Cancer stem cells
CHMP5	2.36262e-120	0.37465	0.819	0.574	5.33103e-116	1	Cancer stem cells
IARS2	3.36439e-120	0.32939	0.51	0.295	7.5914e-116	1	Cancer stem cells
YTHDC11	4.34927e-120	0.292195	0.633	0.398	9.8137e-116	1	Cancer stem cells
UBXN1	5.2742e-120	0.328456	0.861	0.643	1.19007e-115	1	Cancer stem cells
SMAP1	5.5246e-120	0.350341	0.602	0.388	1.24657e-115	1	Cancer stem cells
ZNF664	6.51907e-120	0.281623	0.309	0.129	1.47096e-115	1	Cancer stem cells
C8orf82	6.77878e-120	0.390565	0.508	0.3	1.52956e-115	1	Cancer stem cells
PRKCSH	8.84711e-120	0.32881	0.56	0.342	1.99626e-115	1	Cancer stem cells
METTL9	1.07764e-119	0.366403	0.645	0.437	2.43158e-115	1	Cancer stem cells
RAB7A	1.588e-119	0.345433	0.783	0.543	3.58315e-115	1	Cancer stem cells
GHITM	1.7943e-119	0.402701	0.807	0.573	4.04865e-115	1	Cancer stem cells
TMED2	2.06836e-119	0.387359	0.697	0.476	4.66704e-115	1	Cancer stem cells
LARP6	4.64698e-119	0.315769	0.339	0.146	1.04854e-114	1	Cancer stem cells
PPCS	6.13016e-119	0.371307	0.666	0.453	1.38321e-114	1	Cancer stem cells
MYO5A	1.10437e-118	0.281219	0.353	0.161	2.4919e-114	1	Cancer stem cells
POR	1.93102e-118	0.361182	0.486	0.288	4.35716e-114	1	Cancer stem cells
RAB2A	2.56273e-118	0.360465	0.839	0.584	5.78255e-114	1	Cancer stem cells
CYB5R3	3.0193e-118	0.312014	0.594	0.379	6.81275e-114	1	Cancer stem cells
LAMTOR1	4.84705e-118	0.411888	0.819	0.593	1.09369e-113	1	Cancer stem cells
MTCH2	4.91646e-118	0.381771	0.667	0.434	1.10935e-113	1	Cancer stem cells
PUM1	5.00861e-118	0.286571	0.553	0.339	1.13014e-113	1	Cancer stem cells
IMPAD1	6.46387e-118	0.310503	0.443	0.242	1.45851e-113	1	Cancer stem cells
UBAP1	1.15592e-117	0.317138	0.362	0.173	2.60821e-113	1	Cancer stem cells
CHP1	1.81054e-117	0.348054	0.52	0.321	4.08529e-113	1	Cancer stem cells
S100A16	2.50079e-117	0.314602	0.936	0.565	5.64279e-113	1	Cancer stem cells
SCYL1	2.58896e-117	0.308774	0.427	0.231	5.84173e-113	1	Cancer stem cells
CLTC	5.93474e-117	0.369187	0.589	0.378	1.33912e-112	1	Cancer stem cells
PARL	7.51774e-117	0.347753	0.593	0.386	1.6963e-112	1	Cancer stem cells
SYF2	7.58672e-117	0.326666	0.824	0.601	1.71187e-112	1	Cancer stem cells
ANKH	8.29862e-117	0.309476	0.389	0.189	1.8725e-112	1	Cancer stem cells
APH1A	9.21593e-117	0.355448	0.62	0.409	2.07948e-112	1	Cancer stem cells
DNAJC3	1.78384e-116	0.287898	0.489	0.273	4.02506e-112	1	Cancer stem cells
WDR70	4.21893e-116	0.32912	0.427	0.224	9.51959e-112	1	Cancer stem cells
LPAR3	4.42034e-116	0.276982	0.255	0.098	9.97407e-112	1	Cancer stem cells
CWC15	1.0266e-115	0.313615	0.763	0.53	2.31641e-111	1	Cancer stem cells
PPP1R16A	1.40903e-115	0.340285	0.393	0.198	3.17933e-111	1	Cancer stem cells
TJP1	1.65951e-115	0.368295	0.429	0.24	3.74451e-111	1	Cancer stem cells
COPZ2	2.31885e-115	0.36984	0.468	0.268	5.23226e-111	1	Cancer stem cells
TMED4	2.57733e-115	0.322534	0.579	0.37	5.81549e-111	1	Cancer stem cells
MRPS30	3.70339e-115	0.336224	0.482	0.282	8.35632e-111	1	Cancer stem cells
APOL1	4.38282e-115	0.502025	0.434	0.244	9.88941e-111	1	Cancer stem cells
CDK6	6.84876e-115	0.288637	0.411	0.203	1.54535e-110	1	Cancer stem cells
MED16	1.17884e-114	0.317164	0.402	0.209	2.65993e-110	1	Cancer stem cells
COX6A1	1.63101e-114	0.400886	0.954	0.748	3.6802e-110	1	Cancer stem cells
BAG1	1.67094e-114	0.431608	0.734	0.502	3.7703e-110	1	Cancer stem cells
RNF126	2.25517e-114	0.332923	0.635	0.422	5.08856e-110	1	Cancer stem cells
SLC25A1	2.37034e-114	0.324024	0.523	0.317	5.34844e-110	1	Cancer stem cells
FBLIM1	5.70717e-114	0.352185	0.468	0.267	1.28777e-109	1	Cancer stem cells
DNAJB2	7.45437e-114	0.27531	0.425	0.223	1.682e-109	1	Cancer stem cells
LAMA3	8.47355e-114	0.278797	0.359	0.165	1.91197e-109	1	Cancer stem cells
MAN1A2	9.75219e-114	0.268623	0.452	0.244	2.20049e-109	1	Cancer stem cells
UBE4B	1.36468e-113	0.263892	0.331	0.148	3.07927e-109	1	Cancer stem cells
GADD45A1	1.46185e-113	0.332203	0.692	0.444	3.29851e-109	1	Cancer stem cells
USP31	1.08847e-112	0.291398	0.292	0.121	2.45602e-108	1	Cancer stem cells
BNC1	4.14082e-112	0.298701	0.29	0.124	9.34335e-108	1	Cancer stem cells
ZFP91	5.59307e-112	0.321335	0.414	0.217	1.26202e-107	1	Cancer stem cells
ANO6	6.47257e-112	0.267331	0.317	0.138	1.46047e-107	1	Cancer stem cells
RAB11B	7.72537e-112	0.30899	0.517	0.315	1.74315e-107	1	Cancer stem cells
ZNF622	9.25105e-112	0.280946	0.511	0.303	2.08741e-107	1	Cancer stem cells
ATP6V1E1	1.02624e-111	0.351875	0.685	0.469	2.3156e-107	1	Cancer stem cells
FLNB	1.10548e-111	0.339178	0.45	0.25	2.49442e-107	1	Cancer stem cells
NMRK1	2.0637e-111	0.298708	0.496	0.293	4.65653e-107	1	Cancer stem cells
NR2F6	2.76338e-111	0.404503	0.468	0.284	6.23529e-107	1	Cancer stem cells
SIAH1	3.9024e-111	0.328097	0.38	0.193	8.80536e-107	1	Cancer stem cells
PIGX	5.11752e-111	0.3263	0.529	0.305	1.15472e-106	1	Cancer stem cells
GNB2	5.28128e-111	0.340747	0.796	0.558	1.19167e-106	1	Cancer stem cells
CALU	6.23104e-111	0.299932	0.535	0.313	1.40597e-106	1	Cancer stem cells
FBXO34	6.38194e-111	0.268273	0.321	0.14	1.44002e-106	1	Cancer stem cells
GANAB	7.27629e-111	0.328365	0.5	0.292	1.64182e-106	1	Cancer stem cells
C9orf16	1.2008e-110	0.367797	0.89	0.689	2.70948e-106	1	Cancer stem cells
C19orf24	1.48718e-110	0.333421	0.715	0.493	3.35567e-106	1	Cancer stem cells
MIB1	2.0576e-110	0.263465	0.337	0.151	4.64276e-106	1	Cancer stem cells
PCBD1	2.37913e-110	0.364664	0.63	0.416	5.36827e-106	1	Cancer stem cells
TWF1	3.12513e-110	0.380775	0.545	0.354	7.05153e-106	1	Cancer stem cells
EFNB1	4.89942e-110	0.365024	0.424	0.236	1.1055e-105	1	Cancer stem cells
PDXK	5.26254e-110	0.409694	0.617	0.423	1.18744e-105	1	Cancer stem cells
TRIM16	6.47594e-110	0.37393	0.532	0.329	1.46123e-105	1	Cancer stem cells
ALDH3B2	7.56722e-110	0.371689	0.356	0.176	1.70747e-105	1	Cancer stem cells
QSOX1	7.6919e-110	0.287632	0.361	0.171	1.7356e-105	1	Cancer stem cells
OSBPL2	1.01421e-109	0.294847	0.372	0.189	2.28846e-105	1	Cancer stem cells
SLC9A3R1	1.49848e-109	0.385923	0.697	0.472	3.38116e-105	1	Cancer stem cells
CAPNS2	2.96029e-109	0.399782	0.551	0.305	6.6796e-105	1	Cancer stem cells
MXRA7	3.24929e-109	0.291207	0.496	0.287	7.33169e-105	1	Cancer stem cells
TXNDC12	5.65013e-109	0.292621	0.61	0.397	1.2749e-104	1	Cancer stem cells
PEX13	2.07182e-108	0.31238	0.364	0.186	4.67485e-104	1	Cancer stem cells
DCTN2	2.8209e-108	0.334444	0.629	0.423	6.36507e-104	1	Cancer stem cells
CARD19	3.74194e-108	0.328881	0.531	0.329	8.44332e-104	1	Cancer stem cells
VPS26A	4.9507e-108	0.335286	0.555	0.363	1.11708e-103	1	Cancer stem cells
ADSS	5.41505e-108	0.296284	0.557	0.353	1.22185e-103	1	Cancer stem cells
RP11-792A8.4	6.30095e-108	0.284761	0.351	0.168	1.42175e-103	1	Cancer stem cells
TRMT112	6.35907e-108	0.358414	0.935	0.71	1.43486e-103	1	Cancer stem cells
DDI2	8.22348e-108	0.266857	0.343	0.162	1.85555e-103	1	Cancer stem cells
TM9SF3	8.51481e-108	0.304674	0.595	0.389	1.92128e-103	1	Cancer stem cells
PRSS22	1.72114e-107	0.276316	0.294	0.125	3.88359e-103	1	Cancer stem cells
NHSL1	2.50727e-107	0.282462	0.28	0.118	5.6574e-103	1	Cancer stem cells
DHX32	3.9597e-107	0.290561	0.33	0.158	8.93468e-103	1	Cancer stem cells
RAB40B	5.16907e-107	0.327314	0.332	0.157	1.16635e-102	1	Cancer stem cells
ABRACL	5.48155e-107	0.297493	0.772	0.538	1.23686e-102	1	Cancer stem cells
RTF1	6.90289e-107	0.25137	0.728	0.515	1.55757e-102	1	Cancer stem cells
ATP6V1F	9.08503e-107	0.358376	0.911	0.666	2.04995e-102	1	Cancer stem cells
RBMS1	2.40706e-106	0.264114	0.607	0.392	5.4313e-102	1	Cancer stem cells
CETN2	2.74391e-106	0.356891	0.497	0.31	6.19135e-102	1	Cancer stem cells
TAX1BP3	4.6287e-106	0.370268	0.648	0.426	1.04442e-101	1	Cancer stem cells
ISCA1	1.14093e-105	0.261819	0.563	0.361	2.57439e-101	1	Cancer stem cells
DDB1	1.60237e-105	0.303013	0.466	0.272	3.61558e-101	1	Cancer stem cells
TSTD1	1.73214e-105	0.378468	0.789	0.55	3.90839e-101	1	Cancer stem cells
RNF19B	1.94996e-105	0.287471	0.438	0.245	4.39989e-101	1	Cancer stem cells
CDH3	2.16474e-105	0.421032	0.453	0.262	4.88453e-101	1	Cancer stem cells
UBTD1	3.23593e-105	0.256844	0.272	0.113	7.30156e-101	1	Cancer stem cells
ALDH1A1	4.7681e-105	0.283141	0.303	0.125	1.07588e-100	1	Cancer stem cells
CHRAC1	4.86303e-105	0.28156	0.455	0.262	1.09729e-100	1	Cancer stem cells
GNAS	1.08633e-104	0.345526	0.962	0.786	2.45119e-100	1	Cancer stem cells
SAMD1	1.12283e-104	0.339341	0.515	0.32	2.53354e-100	1	Cancer stem cells
CYC1	1.2978e-104	0.330338	0.78	0.522	2.92836e-100	1	Cancer stem cells
TMEM256	1.59779e-104	0.332456	0.686	0.473	3.60526e-100	1	Cancer stem cells
PPTC7	2.09602e-104	0.261094	0.329	0.152	4.72946e-100	1	Cancer stem cells
TSPAN14	4.56214e-104	0.272592	0.507	0.309	1.0294e-99	1	Cancer stem cells
TMEM30B	4.98625e-104	0.283101	0.322	0.152	1.1251e-99	1	Cancer stem cells
OTUB1	8.34823e-104	0.294648	0.659	0.449	1.88369e-99	1	Cancer stem cells
ADAM17	1.04437e-103	0.283326	0.432	0.241	2.35651e-99	1	Cancer stem cells
MSANTD3	1.34905e-103	0.340944	0.393	0.211	3.044e-99	1	Cancer stem cells
TMEM79	2.58634e-103	0.42542	0.455	0.261	5.83582e-99	1	Cancer stem cells
GINM1	2.80732e-103	0.316747	0.542	0.348	6.33443e-99	1	Cancer stem cells
DEFB1	3.6094e-103	0.853846	0.451	0.261	8.14424e-99	1	Cancer stem cells
CAPZA2	4.05958e-103	0.309923	0.656	0.448	9.16003e-99	1	Cancer stem cells
HDAC1	5.16902e-103	0.310318	0.574	0.375	1.16634e-98	1	Cancer stem cells
NOL3	6.60807e-103	0.34976	0.405	0.23	1.49105e-98	1	Cancer stem cells
TMED3	7.78788e-103	0.388371	0.634	0.437	1.75726e-98	1	Cancer stem cells
MAFG	2.53328e-102	0.301477	0.395	0.209	5.71609e-98	1	Cancer stem cells
ASPH	9.47762e-102	0.358434	0.532	0.336	2.13853e-97	1	Cancer stem cells
CHMP2A	1.81568e-101	0.361052	0.84	0.613	4.09689e-97	1	Cancer stem cells
IDH2	2.73084e-101	0.337952	0.646	0.449	6.16187e-97	1	Cancer stem cells
RAB1A	3.361e-101	0.304806	0.664	0.466	7.58377e-97	1	Cancer stem cells
PSMD11	3.89568e-101	0.369361	0.666	0.468	8.79021e-97	1	Cancer stem cells
EXOC1	7.94476e-101	0.272161	0.418	0.234	1.79266e-96	1	Cancer stem cells
VGLL4	1.04757e-100	0.306205	0.491	0.297	2.36373e-96	1	Cancer stem cells
CDYL	1.70675e-100	0.26146	0.406	0.221	3.8511e-96	1	Cancer stem cells
FBXW5	2.78565e-100	0.288413	0.622	0.427	6.28554e-96	1	Cancer stem cells
ALDH16A1	3.12517e-100	0.31487	0.413	0.233	7.05163e-96	1	Cancer stem cells
NDUFA8	6.15741e-100	0.333264	0.65	0.446	1.38936e-95	1	Cancer stem cells
COX8A	6.18193e-100	0.363811	0.961	0.764	1.39489e-95	1	Cancer stem cells
TULP4	6.69927e-100	0.254743	0.382	0.199	1.51162e-95	1	Cancer stem cells
RUFY3	7.76781e-100	0.278561	0.392	0.21	1.75273e-95	1	Cancer stem cells
FAM120A	1.56583e-99	0.277404	0.557	0.359	3.53314e-95	1	Cancer stem cells
CAMTA1	1.61246e-99	0.298952	0.686	0.478	3.63835e-95	1	Cancer stem cells
LRRC58	2.24384e-99	0.256475	0.392	0.207	5.06301e-95	1	Cancer stem cells
ALKBH7	2.59351e-99	0.3109	0.717	0.501	5.85199e-95	1	Cancer stem cells
RAB13	2.59696e-99	0.305088	0.698	0.466	5.85977e-95	1	Cancer stem cells
DYNC1I2	2.91877e-99	0.318996	0.673	0.473	6.5859e-95	1	Cancer stem cells
SLC20A2	3.10847e-99	0.36454	0.389	0.215	7.01396e-95	1	Cancer stem cells
PLTP	5.45974e-99	0.339358	0.49	0.281	1.23194e-94	1	Cancer stem cells
HDDC3	8.86896e-99	0.258965	0.417	0.234	2.00119e-94	1	Cancer stem cells
FAR1	1.80263e-98	0.260773	0.378	0.198	4.06746e-94	1	Cancer stem cells
TMEM19	2.56929e-98	0.277447	0.355	0.181	5.79734e-94	1	Cancer stem cells
FAM83F	4.26483e-98	0.312434	0.312	0.152	9.62316e-94	1	Cancer stem cells
CDK5RAP2	5.51662e-98	0.33658	0.381	0.194	1.24477e-93	1	Cancer stem cells
KIF1B	1.51899e-97	0.287094	0.364	0.188	3.42744e-93	1	Cancer stem cells
UGDH	1.60601e-97	0.335273	0.398	0.209	3.62379e-93	1	Cancer stem cells
ZBTB44	1.64862e-97	0.283413	0.398	0.216	3.71995e-93	1	Cancer stem cells
GTF2I	5.6936e-97	0.318462	0.682	0.476	1.2847e-92	1	Cancer stem cells
TAF1D1	7.954e-97	0.345197	0.833	0.639	1.79474e-92	1	Cancer stem cells
MYH9	1.72382e-96	0.287792	0.703	0.492	3.88963e-92	1	Cancer stem cells
PLEKHG3	2.97018e-96	0.271176	0.293	0.137	6.70191e-92	1	Cancer stem cells
ARPC5L	3.00898e-96	0.322596	0.835	0.593	6.78947e-92	1	Cancer stem cells
TSPAN3	5.55437e-96	0.338952	0.493	0.316	1.25329e-91	1	Cancer stem cells
BLVRA	6.13526e-96	0.34537	0.57	0.387	1.38436e-91	1	Cancer stem cells
SOX15	6.23007e-96	0.324077	0.503	0.307	1.40575e-91	1	Cancer stem cells
ICK	9.69522e-96	0.300252	0.36	0.187	2.18763e-91	1	Cancer stem cells
COMMD2	1.07722e-95	0.253062	0.512	0.323	2.43063e-91	1	Cancer stem cells
DBP	1.10419e-95	0.345597	0.377	0.205	2.49149e-91	1	Cancer stem cells
CSRP1	1.73254e-95	0.337188	0.543	0.356	3.90931e-91	1	Cancer stem cells
EIF3M	2.33291e-95	0.360711	0.816	0.583	5.26397e-91	1	Cancer stem cells
YWHAB	2.3894e-95	0.336516	0.946	0.774	5.39145e-91	1	Cancer stem cells
AGRN	2.69245e-95	0.278609	0.386	0.202	6.07525e-91	1	Cancer stem cells
TNC	6.19344e-95	0.298764	0.359	0.167	1.39749e-90	1	Cancer stem cells
FOXO3	1.14078e-94	0.267352	0.384	0.202	2.57405e-90	1	Cancer stem cells
RNF114	3.23284e-94	0.255637	0.614	0.415	7.29459e-90	1	Cancer stem cells
SPEN	4.52782e-94	0.25739	0.444	0.256	1.02166e-89	1	Cancer stem cells
ZDHHC5	6.29596e-94	0.332583	0.445	0.275	1.42062e-89	1	Cancer stem cells
LYPLA1	9.86616e-94	0.300775	0.582	0.391	2.2262e-89	1	Cancer stem cells
CAPNS1	1.27643e-93	0.338123	0.774	0.558	2.88015e-89	1	Cancer stem cells
MFN1	1.34378e-93	0.290408	0.37	0.2	3.0321e-89	1	Cancer stem cells
TMEM99	1.66665e-93	0.289384	0.357	0.19	3.76064e-89	1	Cancer stem cells
MT-ND4	1.71123e-93	0.362535	0.968	0.951	3.86121e-89	1	Cancer stem cells
ALDH3A1	1.87281e-93	0.352759	0.618	0.37	4.22581e-89	1	Cancer stem cells
H3F3A	3.31601e-93	0.29875	0.985	0.904	7.48224e-89	1	Cancer stem cells
TM9SF2	3.80597e-93	0.301959	0.518	0.333	8.5878e-89	1	Cancer stem cells
PPP1CA	5.01775e-93	0.259933	0.824	0.601	1.1322e-88	1	Cancer stem cells
EIF4B	6.15637e-93	0.330094	0.669	0.473	1.38912e-88	1	Cancer stem cells
FEZ1	8.22453e-93	0.260154	0.262	0.108	1.85578e-88	1	Cancer stem cells
ESRRA	2.01472e-92	0.30942	0.517	0.336	4.54601e-88	1	Cancer stem cells
TMBIM6	7.98617e-92	0.336965	0.926	0.722	1.802e-87	1	Cancer stem cells
SUMO2	1.08955e-91	0.329415	0.961	0.8	2.45847e-87	1	Cancer stem cells
SLC35C2	1.30516e-91	0.298296	0.454	0.276	2.94497e-87	1	Cancer stem cells
CH17-360D5.2	1.52094e-91	0.324953	0.381	0.22	3.43184e-87	1	Cancer stem cells
GLI4	1.60978e-91	0.255845	0.375	0.203	3.6323e-87	1	Cancer stem cells
YWHAG	4.38476e-91	0.307042	0.635	0.44	9.89377e-87	1	Cancer stem cells
RAB1B	6.69545e-91	0.284496	0.594	0.406	1.51076e-86	1	Cancer stem cells
MKNK1	9.57747e-91	0.291192	0.437	0.261	2.16106e-86	1	Cancer stem cells
NMD3	2.3775e-90	0.253201	0.382	0.209	5.36459e-86	1	Cancer stem cells
RBFOX2	2.80691e-90	0.305113	0.338	0.178	6.33352e-86	1	Cancer stem cells
HDAC2	2.98757e-90	0.316341	0.502	0.323	6.74116e-86	1	Cancer stem cells
AKR1B1	3.51296e-90	0.272071	0.453	0.26	7.92664e-86	1	Cancer stem cells
EDF1	5.13766e-90	0.34639	0.964	0.782	1.15926e-85	1	Cancer stem cells
CBX1	8.91674e-90	0.265182	0.45	0.269	2.01197e-85	1	Cancer stem cells
ANAPC7	1.21765e-89	0.302266	0.396	0.231	2.7475e-85	1	Cancer stem cells
KCNK6	1.37453e-89	0.321769	0.462	0.29	3.1015e-85	1	Cancer stem cells
TAGLN2	1.66541e-89	0.370942	0.936	0.739	3.75782e-85	1	Cancer stem cells
SNRPA1	1.78418e-89	0.312291	0.614	0.422	4.02581e-85	1	Cancer stem cells
RAB11A	2.56062e-89	0.305061	0.745	0.526	5.77778e-85	1	Cancer stem cells
PHF20L1	3.33321e-89	0.254356	0.55	0.362	7.52106e-85	1	Cancer stem cells
LINC00511	5.76307e-89	0.309638	0.286	0.137	1.30038e-84	1	Cancer stem cells
EFNA3	7.99307e-89	0.273747	0.274	0.128	1.80356e-84	1	Cancer stem cells
ALG1L	8.83942e-89	0.291973	0.328	0.169	1.99453e-84	1	Cancer stem cells
FBXO3	1.0161e-88	0.253641	0.364	0.201	2.29273e-84	1	Cancer stem cells
BCAP31	1.35442e-88	0.314223	0.775	0.553	3.05612e-84	1	Cancer stem cells
YIPF2	1.79196e-88	0.299894	0.416	0.248	4.04339e-84	1	Cancer stem cells
CACUL1	1.88536e-88	0.267689	0.411	0.238	4.25412e-84	1	Cancer stem cells
SLAIN2	3.04841e-88	0.253524	0.437	0.265	6.87843e-84	1	Cancer stem cells
SLC22A18	6.02835e-88	0.264295	0.35	0.186	1.36024e-83	1	Cancer stem cells
COBLL1	7.60876e-88	0.308185	0.389	0.226	1.71684e-83	1	Cancer stem cells
ETFB	1.36195e-87	0.493314	0.803	0.582	3.07311e-83	1	Cancer stem cells
FDX1	2.15968e-87	0.255884	0.617	0.437	4.87311e-83	1	Cancer stem cells
TACC2	4.31333e-87	0.286794	0.388	0.219	9.7326e-83	1	Cancer stem cells
CBR3	4.90634e-87	0.360367	0.532	0.329	1.10707e-82	1	Cancer stem cells
MPLKIP	6.54284e-87	0.258034	0.631	0.435	1.47633e-82	1	Cancer stem cells
TRIM16L	6.82843e-87	0.262712	0.31	0.15	1.54077e-82	1	Cancer stem cells
ADA	6.86855e-87	0.263867	0.369	0.197	1.54982e-82	1	Cancer stem cells
SRP9	8.44911e-87	0.304192	0.77	0.569	1.90646e-82	1	Cancer stem cells
FAM127B	9.3742e-87	0.322191	0.521	0.346	2.11519e-82	1	Cancer stem cells
RCN2	1.02436e-86	0.256319	0.56	0.369	2.31137e-82	1	Cancer stem cells
DCBLD1	1.38963e-86	0.255144	0.293	0.143	3.13556e-82	1	Cancer stem cells
HECTD1	1.79904e-86	0.265337	0.438	0.265	4.05935e-82	1	Cancer stem cells
SRP72	2.00859e-86	0.309212	0.65	0.465	4.53219e-82	1	Cancer stem cells
SPSB1	2.55324e-86	0.266937	0.349	0.183	5.76113e-82	1	Cancer stem cells
ARHGEF35	1.08057e-85	0.349753	0.411	0.251	2.4382e-81	1	Cancer stem cells
SSR1	1.19699e-85	0.276046	0.614	0.433	2.70089e-81	1	Cancer stem cells
SET	1.27199e-85	0.326595	0.902	0.689	2.87012e-81	1	Cancer stem cells
STRAP	1.93919e-85	0.261388	0.633	0.445	4.37559e-81	1	Cancer stem cells
EIF2B5	2.07798e-85	0.254126	0.438	0.266	4.68875e-81	1	Cancer stem cells
SMIM7	4.51398e-85	0.253001	0.652	0.469	1.01853e-80	1	Cancer stem cells
WSB2	6.10714e-85	0.283747	0.386	0.223	1.37802e-80	1	Cancer stem cells
UBE2Q2	2.22002e-84	0.2862	0.425	0.257	5.00926e-80	1	Cancer stem cells
C9orf69	2.99124e-84	0.289319	0.379	0.22	6.74944e-80	1	Cancer stem cells
ITGB4	2.91383e-83	0.316018	0.4	0.219	6.57477e-79	1	Cancer stem cells
PPME1	3.21147e-83	0.285242	0.367	0.212	7.24636e-79	1	Cancer stem cells
FAT2	3.92234e-83	0.284782	0.339	0.185	8.85037e-79	1	Cancer stem cells
ANAPC11	9.50484e-83	0.32019	0.809	0.599	2.14467e-78	1	Cancer stem cells
CDC42	1.19321e-82	0.261464	0.928	0.737	2.69237e-78	1	Cancer stem cells
HCAR2	1.20209e-82	0.266169	0.388	0.215	2.71239e-78	1	Cancer stem cells
UQCR10	1.26591e-82	0.360355	0.927	0.706	2.85639e-78	1	Cancer stem cells
LZIC	2.67175e-82	0.279521	0.443	0.279	6.02854e-78	1	Cancer stem cells
MIR22HG	3.49013e-82	0.283331	0.355	0.195	7.87513e-78	1	Cancer stem cells
ELL2	6.99108e-82	0.282647	0.468	0.296	1.57747e-77	1	Cancer stem cells
COA6	7.64925e-82	0.30746	0.609	0.43	1.72598e-77	1	Cancer stem cells
C14orf119	8.42259e-82	0.276023	0.602	0.425	1.90047e-77	1	Cancer stem cells
ATP5E	1.1621e-81	0.268457	0.986	0.914	2.62216e-77	1	Cancer stem cells
2022-03-05	1.57731e-81	0.282698	0.439	0.281	3.55905e-77	1	Cancer stem cells
ABCF3	1.969e-81	0.251038	0.307	0.157	4.44286e-77	1	Cancer stem cells
CRYBG3	3.07226e-81	0.253211	0.279	0.133	6.93224e-77	1	Cancer stem cells
ERP29	3.22401e-81	0.257585	0.834	0.627	7.27466e-77	1	Cancer stem cells
UBE2M	1.49189e-80	0.285919	0.751	0.537	3.3663e-76	1	Cancer stem cells
ARHGAP21	2.29376e-80	0.289532	0.352	0.195	5.17565e-76	1	Cancer stem cells
SSBP2	2.45534e-80	0.250847	0.296	0.148	5.54024e-76	1	Cancer stem cells
TOLLIP	4.09995e-80	0.285113	0.519	0.349	9.25112e-76	1	Cancer stem cells
C7orf73	4.93092e-80	0.269275	0.738	0.533	1.11261e-75	1	Cancer stem cells
KIAA0930	1.42663e-79	0.258975	0.394	0.232	3.21905e-75	1	Cancer stem cells
PPP1R13L	1.50912e-79	0.330326	0.414	0.261	3.40518e-75	1	Cancer stem cells
VCL	1.94713e-79	0.31532	0.429	0.27	4.3935e-75	1	Cancer stem cells
MRPL14	1.97056e-79	0.29998	0.746	0.524	4.44637e-75	1	Cancer stem cells
CTDSP2	2.15575e-79	0.273004	0.397	0.232	4.86424e-75	1	Cancer stem cells
NUS1	2.43787e-79	0.266188	0.335	0.179	5.5008e-75	1	Cancer stem cells
TFG	3.09435e-79	0.276619	0.625	0.446	6.98209e-75	1	Cancer stem cells
PALMD	8.55906e-79	0.284073	0.391	0.233	1.93127e-74	1	Cancer stem cells
DUSP14	9.63141e-79	0.303528	0.457	0.293	2.17323e-74	1	Cancer stem cells
WDR13	9.68198e-79	0.264378	0.431	0.271	2.18464e-74	1	Cancer stem cells
MTUS1	1.6031e-78	0.283969	0.389	0.23	3.61724e-74	1	Cancer stem cells
MKKS	1.76824e-78	0.290447	0.62	0.436	3.98985e-74	1	Cancer stem cells
AMOTL1	2.31032e-78	0.260952	0.3	0.156	5.21301e-74	1	Cancer stem cells
OS9	2.56266e-78	0.275918	0.575	0.405	5.7824e-74	1	Cancer stem cells
GTF2H5	2.7646e-78	0.332527	0.682	0.493	6.23804e-74	1	Cancer stem cells
PRELID3B	4.09772e-78	0.264801	0.512	0.344	9.2461e-74	1	Cancer stem cells
MKNK2	4.78763e-78	0.280299	0.524	0.349	1.08028e-73	1	Cancer stem cells
MYCBP2	6.33509e-78	0.288365	0.682	0.508	1.42945e-73	1	Cancer stem cells
COA4	1.86206e-77	0.280167	0.677	0.475	4.20154e-73	1	Cancer stem cells
COQ4	2.31894e-77	0.258011	0.521	0.356	5.23247e-73	1	Cancer stem cells
TTC22	3.40413e-77	0.256924	0.3	0.156	7.68108e-73	1	Cancer stem cells
PSMB5	5.67528e-77	0.318155	0.792	0.536	1.28057e-72	1	Cancer stem cells
ACOT7	1.14808e-76	0.25148	0.479	0.319	2.59053e-72	1	Cancer stem cells
CSE1L	1.56642e-76	0.271867	0.407	0.247	3.53446e-72	1	Cancer stem cells
GLO1	1.74183e-76	0.261076	0.599	0.417	3.93025e-72	1	Cancer stem cells
MYOF	2.06268e-76	0.282347	0.391	0.237	4.65423e-72	1	Cancer stem cells
HCFC1R1	2.21178e-76	0.274417	0.529	0.366	4.99066e-72	1	Cancer stem cells
FRMD8	2.57119e-76	0.294388	0.344	0.194	5.80163e-72	1	Cancer stem cells
RAD23A	2.88656e-76	0.261305	0.723	0.533	6.51323e-72	1	Cancer stem cells
PSMB7	6.96528e-76	0.30496	0.794	0.56	1.57165e-71	1	Cancer stem cells
CBLC	1.26255e-75	0.259746	0.307	0.166	2.84882e-71	1	Cancer stem cells
BPGM	1.87445e-75	0.288953	0.379	0.224	4.22952e-71	1	Cancer stem cells
UQCC3	2.53709e-75	0.2966	0.573	0.398	5.72469e-71	1	Cancer stem cells
PLP2	2.81023e-75	0.329716	0.919	0.646	6.34101e-71	1	Cancer stem cells
COASY	2.97083e-75	0.255525	0.397	0.243	6.70337e-71	1	Cancer stem cells
PTGFRN	3.76944e-75	0.251901	0.339	0.188	8.50536e-71	1	Cancer stem cells
RCOR1	6.15425e-75	0.291004	0.377	0.229	1.38865e-70	1	Cancer stem cells
LINC01420	1.10377e-74	0.267633	0.649	0.475	2.49056e-70	1	Cancer stem cells
PPP2R4	1.59502e-74	0.277647	0.437	0.279	3.599e-70	1	Cancer stem cells
RTN4	1.70254e-74	0.308505	0.827	0.609	3.84161e-70	1	Cancer stem cells
C6orf132	2.18424e-74	0.312918	0.396	0.248	4.92852e-70	1	Cancer stem cells
EIF3B	2.63041e-74	0.2516	0.536	0.369	5.93526e-70	1	Cancer stem cells
GCLM	2.83162e-74	0.305159	0.379	0.22	6.38926e-70	1	Cancer stem cells
ARHGEF5	4.03735e-74	0.291258	0.351	0.207	9.10988e-70	1	Cancer stem cells
SRSF9	2.52478e-73	0.297957	0.842	0.641	5.69692e-69	1	Cancer stem cells
NAA38	2.57146e-73	0.280501	0.746	0.541	5.80224e-69	1	Cancer stem cells
FOXE1	3.30522e-73	0.268013	0.298	0.159	7.4579e-69	1	Cancer stem cells
DENND2C	8.38885e-73	0.295625	0.333	0.189	1.89286e-68	1	Cancer stem cells
BSG	2.20868e-72	0.259312	0.816	0.576	4.98368e-68	1	Cancer stem cells
ATXN10	2.77132e-72	0.250074	0.518	0.36	6.25321e-68	1	Cancer stem cells
CDC42EP4	9.15472e-72	0.269209	0.377	0.22	2.06567e-67	1	Cancer stem cells
NDUFC2	1.57655e-71	0.291593	0.862	0.622	3.55733e-67	1	Cancer stem cells
SVIL	1.92718e-71	0.285279	0.441	0.291	4.34849e-67	1	Cancer stem cells
EPN2	1.04977e-70	0.298892	0.4	0.254	2.36869e-66	1	Cancer stem cells
ADRM1	1.36996e-70	0.251939	0.745	0.532	3.09119e-66	1	Cancer stem cells
SEC61G	2.73256e-70	0.306093	0.915	0.69	6.16574e-66	1	Cancer stem cells
ATP5L	3.37577e-70	0.256472	0.968	0.839	7.61709e-66	1	Cancer stem cells
CLTA	4.60449e-70	0.297077	0.893	0.653	1.03896e-65	1	Cancer stem cells
FUT2	3.77783e-69	0.267728	0.268	0.141	8.52429e-65	1	Cancer stem cells
RPL18	1.14782e-68	0.29511	0.994	0.962	2.58993e-64	1	Cancer stem cells
NPTN	6.11528e-68	0.256792	0.482	0.333	1.37985e-63	1	Cancer stem cells
CD2AP	1.1647e-67	0.254032	0.431	0.282	2.62803e-63	1	Cancer stem cells
TMEM63B	1.59312e-67	0.250264	0.315	0.179	3.59473e-63	1	Cancer stem cells
EMP2	2.02477e-67	0.274067	0.664	0.423	4.56868e-63	1	Cancer stem cells
FAM83A	2.16519e-67	0.416836	0.314	0.18	4.88554e-63	1	Cancer stem cells
GLRX3	3.06681e-67	0.265295	0.667	0.471	6.91996e-63	1	Cancer stem cells
MRPL13	1.08519e-66	0.29131	0.65	0.465	2.44861e-62	1	Cancer stem cells
ARF1	2.63786e-66	0.250583	0.878	0.673	5.95207e-62	1	Cancer stem cells
MICALL1	2.86039e-66	0.252761	0.338	0.203	6.45418e-62	1	Cancer stem cells
ACSL3	3.00881e-66	0.269131	0.397	0.254	6.78909e-62	1	Cancer stem cells
AHCY	4.59096e-66	0.287702	0.492	0.338	1.0359e-61	1	Cancer stem cells
PTS	6.93152e-66	0.272161	0.585	0.412	1.56403e-61	1	Cancer stem cells
FAM83B	1.01141e-65	0.252425	0.285	0.158	2.28215e-61	1	Cancer stem cells
HN1L	1.07981e-65	0.259303	0.355	0.22	2.43648e-61	1	Cancer stem cells
SMIM14	5.337e-65	0.293044	0.505	0.355	1.20424e-60	1	Cancer stem cells
TP53TG1	7.02177e-65	0.262882	0.448	0.302	1.58439e-60	1	Cancer stem cells
RAC3	8.84419e-65	0.265427	0.263	0.136	1.9956e-60	1	Cancer stem cells
ARL4D	7.14519e-64	0.252323	0.445	0.291	1.61224e-59	1	Cancer stem cells
C1orf21	7.84158e-64	0.266482	0.457	0.315	1.76937e-59	1	Cancer stem cells
AP1M2	1.8425e-63	0.27174	0.384	0.251	4.15742e-59	1	Cancer stem cells
FAT1	2.68997e-63	0.259868	0.291	0.163	6.06965e-59	1	Cancer stem cells
RPL12	2.17935e-62	0.321712	0.996	0.962	4.91749e-58	1	Cancer stem cells
RPL7	2.33787e-62	0.291533	0.988	0.905	5.27518e-58	1	Cancer stem cells
RPL13A	3.55866e-62	0.26759	0.994	0.967	8.02977e-58	1	Cancer stem cells
PRDX4	6.44734e-62	0.265758	0.595	0.431	1.45478e-57	1	Cancer stem cells
GALE	9.02746e-62	0.253871	0.341	0.208	2.03696e-57	1	Cancer stem cells
KCTD1	2.28103e-61	0.279721	0.383	0.254	5.14691e-57	1	Cancer stem cells
SOWAHC	4.52513e-61	0.294848	0.394	0.259	1.02105e-56	1	Cancer stem cells
PI3	9.27523e-61	0.255593	0.368	0.211	2.09286e-56	1	Cancer stem cells
ZNF750	5.45077e-59	0.305173	0.379	0.238	1.22991e-54	1	Cancer stem cells
CYFIP1	5.44996e-58	0.251126	0.363	0.234	1.22973e-53	1	Cancer stem cells
LINC00958	6.76934e-58	0.2745	0.393	0.258	1.52743e-53	1	Cancer stem cells
UCHL3	8.64887e-58	0.250616	0.628	0.443	1.95153e-53	1	Cancer stem cells
TSC22D2	3.58327e-57	0.253303	0.333	0.202	8.08529e-53	1	Cancer stem cells
RPS251	2.21009e-54	0.252844	0.989	0.957	4.98685e-50	1	Cancer stem cells
ARL5A	1.05022e-53	0.250161	0.582	0.451	2.36972e-49	1	Cancer stem cells
HES1	7.40448e-53	0.279403	0.563	0.394	1.67075e-48	1	Cancer stem cells
C14orf2	9.42369e-53	0.256987	0.929	0.709	2.12636e-48	1	Cancer stem cells
TNFRSF12A	1.22036e-52	0.250456	0.523	0.35	2.75362e-48	1	Cancer stem cells
TCEA3	2.74865e-51	0.251057	0.346	0.227	6.20204e-47	1	Cancer stem cells
MT-CO3	2.18096e-50	0.26337	0.987	0.965	4.92112e-46	1	Cancer stem cells
TIMM8B	2.49939e-48	0.253251	0.818	0.581	5.63963e-44	1	Cancer stem cells
ECE2	2.24442e-47	0.25988	0.303	0.193	5.06432e-43	1	Cancer stem cells
GSTA4	4.29266e-45	0.262123	0.461	0.321	9.68596e-41	1	Cancer stem cells
DBI	1.67563e-36	0.388187	0.912	0.736	3.78089e-32	1	Cancer stem cells
AKR1C31	0	2.0748	0.962	0.311	0	2	Acinar cells
AKR1C11	0	2.0283	0.958	0.354	0	2	Acinar cells
IGFBP21	0	1.93053	0.981	0.463	0	2	Acinar cells
AKR1C21	0	1.91737	0.969	0.336	0	2	Acinar cells
GPX21	0	1.87496	0.967	0.321	0	2	Acinar cells
RPL371	0	1.82665	0.997	0.972	0	2	Acinar cells
NTRK21	0	1.81366	0.925	0.202	0	2	Acinar cells
GPNMB1	0	1.71438	0.984	0.443	0	2	Acinar cells
KRT191	0	1.71042	0.978	0.277	0	2	Acinar cells
CES11	0	1.68161	0.874	0.164	0	2	Acinar cells
ATP1B31	0	1.66023	0.985	0.608	0	2	Acinar cells
AMTN1	0	1.64867	0.666	0.148	0	2	Acinar cells
MT-ND31	0	1.61431	0.996	0.936	0	2	Acinar cells
PTGR11	0	1.52233	0.937	0.415	0	2	Acinar cells
SEPP11	0	1.49519	0.955	0.417	0	2	Acinar cells
MT-ND11	0	1.47821	0.996	0.922	0	2	Acinar cells
SESN31	0	1.43229	0.936	0.295	0	2	Acinar cells
MMP101	0	1.41971	0.544	0.154	0	2	Acinar cells
CTSC1	0	1.38854	0.984	0.672	0	2	Acinar cells
TNFSF101	0	1.37596	0.974	0.576	0	2	Acinar cells
KRT151	0	1.35547	0.943	0.335	0	2	Acinar cells
MGST11	0	1.35387	0.922	0.208	0	2	Acinar cells
MT-CO31	0	1.34778	0.998	0.964	0	2	Acinar cells
FXYD31	0	1.34561	0.99	0.554	0	2	Acinar cells
GAGE2A1	0	1.32856	0.919	0.178	0	2	Acinar cells
CBR11	0	1.31559	0.959	0.498	0	2	Acinar cells
GJA11	0	1.31536	0.965	0.416	0	2	Acinar cells
SLC2A11	0	1.29919	0.982	0.453	0	2	Acinar cells
ALDH3A11	0	1.22844	0.83	0.344	0	2	Acinar cells
AKR1B101	0	1.19054	0.933	0.417	0	2	Acinar cells
RPL35A1	0	1.18418	0.997	0.958	0	2	Acinar cells
EXOC31	0	1.17897	0.953	0.367	0	2	Acinar cells
RNF71	0	1.1669	0.979	0.632	0	2	Acinar cells
ABCC51	0	1.16523	0.876	0.257	0	2	Acinar cells
DST1	0	1.16283	0.924	0.33	0	2	Acinar cells
PDCD61	0	1.14392	0.977	0.581	0	2	Acinar cells
GSTM31	0	1.12591	0.788	0.203	0	2	Acinar cells
NDRG11	0	1.12098	0.979	0.498	0	2	Acinar cells
NDUFS61	0	1.09694	0.98	0.688	0	2	Acinar cells
AHNAK1	0	1.09418	0.981	0.625	0	2	Acinar cells
MIF1	0	1.06868	0.963	0.52	0	2	Acinar cells
SPINT21	0	1.05918	0.977	0.539	0	2	Acinar cells
RPL37A1	0	1.04824	0.995	0.947	0	2	Acinar cells
ATP1B11	0	1.03776	0.897	0.313	0	2	Acinar cells
DNAJC211	0	1.03644	0.951	0.497	0	2	Acinar cells
EPCAM1	0	1.03227	0.794	0.251	0	2	Acinar cells
MT-ND41	0	1.02873	0.997	0.947	0	2	Acinar cells
BASP11	0	1.02657	0.921	0.379	0	2	Acinar cells
MT-CO2	0	1.0245	0.998	0.964	0	2	Acinar cells
FTH11	0	1.01744	0.995	0.918	0	2	Acinar cells
ETFB1	0	1.01624	0.924	0.569	0	2	Acinar cells
SLC44A11	0	1.01442	0.89	0.356	0	2	Acinar cells
RPLP01	0	1.01137	0.993	0.908	0	2	Acinar cells
APLP21	0	1.01022	0.949	0.51	0	2	Acinar cells
TMPRSS41	0	1.00574	0.867	0.268	0	2	Acinar cells
MT-CYB	0	1.00538	0.998	0.944	0	2	Acinar cells
PFN21	0	0.995926	0.8	0.188	0	2	Acinar cells
PGD1	0	0.991631	0.842	0.328	0	2	Acinar cells
KRT81	0	0.991068	0.73	0.216	0	2	Acinar cells
NEAT11	0	0.985721	0.996	0.89	0	2	Acinar cells
SOX21	0	0.985583	0.795	0.241	0	2	Acinar cells
PTPRF1	0	0.983738	0.893	0.348	0	2	Acinar cells
PLPP21	0	0.978066	0.895	0.341	0	2	Acinar cells
ZFAS11	0	0.972125	0.987	0.755	0	2	Acinar cells
TP631	0	0.969102	0.872	0.349	0	2	Acinar cells
CLPTM1L1	0	0.966589	0.889	0.364	0	2	Acinar cells
SEMA4B1	0	0.950603	0.879	0.341	0	2	Acinar cells
CYP4F31	0	0.943956	0.72	0.142	0	2	Acinar cells
PVRL11	0	0.940065	0.909	0.389	0	2	Acinar cells
PERP1	0	0.934634	0.997	0.646	0	2	Acinar cells
MRPL361	0	0.933995	0.947	0.507	0	2	Acinar cells
TPD52L11	0	0.933785	0.921	0.426	0	2	Acinar cells
RPS171	0	0.933042	0.997	0.824	0	2	Acinar cells
CLSTN11	0	0.928507	0.874	0.342	0	2	Acinar cells
TXNRD11	0	0.927421	0.824	0.264	0	2	Acinar cells
RPL7A1	0	0.92572	0.997	0.955	0	2	Acinar cells
NMB1	0	0.918197	0.876	0.33	0	2	Acinar cells
APP1	0	0.916559	0.912	0.418	0	2	Acinar cells
BNIP31	0	0.911647	0.843	0.354	0	2	Acinar cells
GCLC1	0	0.906583	0.753	0.224	0	2	Acinar cells
MIB21	0	0.906459	0.862	0.372	0	2	Acinar cells
MDK1	0	0.901595	0.831	0.347	0	2	Acinar cells
ATP5I1	0	0.895286	0.979	0.68	0	2	Acinar cells
ENO11	0	0.890874	0.991	0.737	0	2	Acinar cells
RPL81	0	0.890777	0.998	0.958	0	2	Acinar cells
TM4SF11	0	0.887117	0.967	0.431	0	2	Acinar cells
NQO11	0	0.88569	0.813	0.365	0	2	Acinar cells
SULF21	0	0.877612	0.759	0.264	0	2	Acinar cells
NIPBL1	0	0.877446	0.91	0.394	0	2	Acinar cells
EFNA11	0	0.874911	0.853	0.334	0	2	Acinar cells
[truncated: 13,732 more rows]

## Sheet: Cancer stem cells
gene	p_val	avg_log2FC	pct.1	pct.2	p_val_adj	cluster	annotation
GPNMB	0	2.47243	0.973	0.429	0	1	Cancer stem cells
SLC2A1	0	2.46812	0.971	0.439	0	1	Cancer stem cells
NDRG1	0	2.42482	0.979	0.484	0	1	Cancer stem cells
CLDN1	0	2.06466	0.916	0.268	0	1	Cancer stem cells
KRT19	0	2.04615	0.968	0.259	0	1	Cancer stem cells
MAL2	0	2.01613	0.955	0.416	0	1	Cancer stem cells
GJA1	0	1.99599	0.94	0.405	0	1	Cancer stem cells
TACSTD2	0	1.91427	0.969	0.499	0	1	Cancer stem cells
AMTN	0	1.85794	0.678	0.13	0	1	Cancer stem cells
TM4SF1	0	1.83255	0.961	0.417	0	1	Cancer stem cells
PERP	0	1.81601	0.997	0.636	0	1	Cancer stem cells
AKR1C2	0	1.7904	0.932	0.324	0	1	Cancer stem cells
EXOC3	0	1.76784	0.938	0.353	0	1	Cancer stem cells
RPL37	0	1.69888	1	0.971	0	1	Cancer stem cells
DSG3	0	1.67907	0.93	0.445	0	1	Cancer stem cells
DSC2	0	1.61433	0.92	0.436	0	1	Cancer stem cells
IGFBP2	0	1.60557	0.96	0.452	0	1	Cancer stem cells
FBXO32	0	1.60489	0.852	0.217	0	1	Cancer stem cells
GPX2	0	1.56833	0.922	0.311	0	1	Cancer stem cells
BNIP3	0	1.56114	0.86	0.337	0	1	Cancer stem cells
MMP10	0	1.5593	0.551	0.141	0	1	Cancer stem cells
MGST1	0	1.55011	0.878	0.196	0	1	Cancer stem cells
SEPP1	0	1.54568	0.93	0.406	0	1	Cancer stem cells
ATP1B3	0	1.53906	0.968	0.6	0	1	Cancer stem cells
IGFBP3	0	1.50988	0.717	0.153	0	1	Cancer stem cells
BASP1	0	1.50387	0.9	0.368	0	1	Cancer stem cells
RAI14	0	1.50234	0.819	0.199	0	1	Cancer stem cells
ERO1A	0	1.50225	0.846	0.326	0	1	Cancer stem cells
FXYD3	0	1.48494	0.988	0.542	0	1	Cancer stem cells
AHNAK	0	1.48205	0.957	0.619	0	1	Cancer stem cells
TNFSF10	0	1.47089	0.933	0.572	0	1	Cancer stem cells
CDKN2B	0	1.46228	0.812	0.264	0	1	Cancer stem cells
GJB6	0	1.46187	0.86	0.379	0	1	Cancer stem cells
CTSC	0	1.4544	0.979	0.664	0	1	Cancer stem cells
FTH1	0	1.44759	1	0.914	0	1	Cancer stem cells
CXADR	0	1.42249	0.836	0.296	0	1	Cancer stem cells
SPINT2	0	1.40511	0.962	0.529	0	1	Cancer stem cells
AKR1C3	0	1.40169	0.894	0.305	0	1	Cancer stem cells
JUP	0	1.39164	0.961	0.5	0	1	Cancer stem cells
DSC3	0	1.38714	0.902	0.422	0	1	Cancer stem cells
PVRL1	0	1.38625	0.896	0.376	0	1	Cancer stem cells
LDHA	0	1.38129	0.985	0.771	0	1	Cancer stem cells
ELF3	0	1.3726	0.832	0.301	0	1	Cancer stem cells
ID1	0	1.36941	0.873	0.468	0	1	Cancer stem cells
SESN3	0	1.35919	0.862	0.291	0	1	Cancer stem cells
SDC1	0	1.35219	0.912	0.457	0	1	Cancer stem cells
CD24	0	1.3493	0.857	0.355	0	1	Cancer stem cells
TMEM54	0	1.34378	0.883	0.456	0	1	Cancer stem cells
DST	0	1.34376	0.818	0.332	0	1	Cancer stem cells
PDCD6	0	1.33857	0.96	0.572	0	1	Cancer stem cells
ADM	0	1.3348	0.724	0.317	0	1	Cancer stem cells
KRT15	0	1.31962	0.911	0.323	0	1	Cancer stem cells
MARCKS	0	1.2869	0.962	0.557	0	1	Cancer stem cells
RNF7	0	1.28676	0.965	0.625	0	1	Cancer stem cells
AKR1B10	0	1.27849	0.861	0.416	0	1	Cancer stem cells
TMPRSS4	0	1.26957	0.814	0.26	0	1	Cancer stem cells
AKR1C1	0	1.26185	0.892	0.349	0	1	Cancer stem cells
SLC6A8	0	1.25808	0.719	0.192	0	1	Cancer stem cells
GAGE2A	0	1.24648	0.844	0.17	0	1	Cancer stem cells
FAM3C	0	1.23998	0.865	0.387	0	1	Cancer stem cells
RAP2B	0	1.2343	0.887	0.432	0	1	Cancer stem cells
CLDN7	0	1.21801	0.864	0.318	0	1	Cancer stem cells
PRRG4	0	1.20836	0.864	0.432	0	1	Cancer stem cells
NMB	0	1.19935	0.819	0.324	0	1	Cancer stem cells
FAM162A	0	1.19903	0.925	0.554	0	1	Cancer stem cells
ATP6V1G1	0	1.19227	0.973	0.736	0	1	Cancer stem cells
DYNLT3	0	1.18834	0.838	0.395	0	1	Cancer stem cells
FABP5	0	1.18784	0.994	0.876	0	1	Cancer stem cells
TMEM189	0	1.16946	0.852	0.35	0	1	Cancer stem cells
NIPBL	0	1.16804	0.875	0.386	0	1	Cancer stem cells
DSTN	0	1.16766	0.982	0.633	0	1	Cancer stem cells
CIB1	0	1.16631	0.964	0.69	0	1	Cancer stem cells
TPBG	0	1.16258	0.785	0.286	0	1	Cancer stem cells
SEMA4B	0	1.15675	0.821	0.336	0	1	Cancer stem cells
PTHLH	0	1.15649	0.711	0.198	0	1	Cancer stem cells
CES1	0	1.15533	0.715	0.174	0	1	Cancer stem cells
ZFAS1	0	1.15327	0.978	0.75	0	1	Cancer stem cells
DNAJC21	0	1.15117	0.917	0.491	0	1	Cancer stem cells
EIF6	0	1.15068	0.94	0.587	0	1	Cancer stem cells
MIF	0	1.14835	0.927	0.514	0	1	Cancer stem cells
CDKN2A	0	1.13459	0.871	0.326	0	1	Cancer stem cells
JAG1	0	1.13378	0.832	0.371	0	1	Cancer stem cells
ATP1B1	0	1.13356	0.831	0.308	0	1	Cancer stem cells
ENO1	0	1.13151	0.981	0.731	0	1	Cancer stem cells
PDLIM1	0	1.11831	0.926	0.5	0	1	Cancer stem cells
APP	0	1.11627	0.87	0.412	0	1	Cancer stem cells
GPR87	0	1.11174	0.784	0.279	0	1	Cancer stem cells
PTPRF	0	1.11155	0.824	0.345	0	1	Cancer stem cells
NEAT1	0	1.11081	0.96	0.894	0	1	Cancer stem cells
MRPL36	0	1.10953	0.914	0.501	0	1	Cancer stem cells
OSMR	0	1.10738	0.743	0.233	0	1	Cancer stem cells
PTGR1	0	1.1051	0.85	0.416	0	1	Cancer stem cells
PKP1	0	1.10266	0.888	0.45	0	1	Cancer stem cells
SYPL1	0	1.09773	0.912	0.519	0	1	Cancer stem cells
EIF4EBP1	0	1.09116	0.884	0.476	0	1	Cancer stem cells
RPL35A	0	1.08583	0.998	0.957	0	1	Cancer stem cells
PRDX5	0	1.08519	0.975	0.684	0	1	Cancer stem cells
MAF	0	1.08516	0.838	0.399	0	1	Cancer stem cells
CTNND1	0	1.07806	0.839	0.424	0	1	Cancer stem cells
EGLN3	0	1.07725	0.594	0.108	0	1	Cancer stem cells
PLPP2	0	1.07607	0.83	0.337	0	1	Cancer stem cells
IRF6	0	1.0658	0.762	0.334	0	1	Cancer stem cells
APLP2	0	1.06157	0.898	0.507	0	1	Cancer stem cells
B3GNT5	0	1.05648	0.761	0.297	0	1	Cancer stem cells
SERPINB3	4.03455e-191	1.05064	0.624	0.318	9.10357e-187	1	Cancer stem cells
TGFB1	0	1.04537	0.788	0.354	0	1	Cancer stem cells
PGK1	0	1.04224	0.932	0.632	0	1	Cancer stem cells
POLR1D	0	1.03865	0.946	0.624	0	1	Cancer stem cells
TFRC	0	1.03545	0.803	0.314	0	1	Cancer stem cells
HSPB1	0	1.02885	0.995	0.822	0	1	Cancer stem cells
S100A6	0	1.0273	0.999	0.901	0	1	Cancer stem cells
CBR1	0	1.0271	0.855	0.504	0	1	Cancer stem cells
VDAC2	0	1.02676	0.957	0.632	0	1	Cancer stem cells
P4HA1	0	1.02515	0.705	0.197	0	1	Cancer stem cells
GPCPD1	0	1.01958	0.75	0.239	0	1	Cancer stem cells
MPZL2	0	1.01915	0.824	0.417	0	1	Cancer stem cells
ENDOD1	0	1.01818	0.728	0.266	0	1	Cancer stem cells
TP63	0	1.01723	0.802	0.347	0	1	Cancer stem cells
DHRS3	0	1.01152	0.756	0.292	0	1	Cancer stem cells
TPD52L1	0	1.01151	0.857	0.424	0	1	Cancer stem cells
ABCC5	0	1.00673	0.757	0.262	0	1	Cancer stem cells
FAM84A	0	1.00581	0.73	0.263	0	1	Cancer stem cells
KRT17	0	1.00106	0.994	0.739	0	1	Cancer stem cells
SUB1	0	0.993209	0.986	0.823	0	1	Cancer stem cells
CALML3	0	0.990438	0.955	0.525	0	1	Cancer stem cells
GPI	0	0.988623	0.774	0.407	0	1	Cancer stem cells
KLF5	0	0.988188	0.807	0.403	0	1	Cancer stem cells
F11R	0	0.986965	0.762	0.305	0	1	Cancer stem cells
ALDOA	0	0.986903	0.978	0.754	0	1	Cancer stem cells
LINC00657	0	0.98157	0.839	0.438	0	1	Cancer stem cells
EFNA1	0	0.981402	0.777	0.334	0	1	Cancer stem cells
KCNK1	0	0.979663	0.65	0.239	0	1	Cancer stem cells
CD59	0	0.975825	0.95	0.592	0	1	Cancer stem cells
SOX2	0	0.974093	0.702	0.243	0	1	Cancer stem cells
NDUFS6	0	0.971689	0.961	0.683	0	1	Cancer stem cells
SLC44A1	0	0.971063	0.799	0.358	0	1	Cancer stem cells
NPR3	0	0.969426	0.563	0.096	0	1	Cancer stem cells
CCDC80	0	0.966682	0.524	0.113	0	1	Cancer stem cells
CLPTM1L	0	0.965135	0.821	0.361	0	1	Cancer stem cells
NTRK2	0	0.964995	0.768	0.21	0	1	Cancer stem cells
SLPI	1.28048e-153	0.96171	0.695	0.405	2.88927e-149	1	Cancer stem cells
GPC1	0	0.947856	0.755	0.34	0	1	Cancer stem cells
DSP	0	0.944758	0.928	0.504	0	1	Cancer stem cells
PPP1R14B	0	0.942416	0.971	0.641	0	1	Cancer stem cells
HM13	0	0.939979	0.849	0.497	0	1	Cancer stem cells
FZD6	0	0.937066	0.711	0.25	0	1	Cancer stem cells
TRIM29	0	0.935699	0.887	0.464	0	1	Cancer stem cells
ROMO1	0	0.931975	0.938	0.615	0	1	Cancer stem cells
LRP1	0	0.92742	0.707	0.238	0	1	Cancer stem cells
YWHAQ	0	0.925539	0.926	0.601	0	1	Cancer stem cells
PGAM1	0	0.925104	0.929	0.615	0	1	Cancer stem cells
ACKR3	0	0.92501	0.669	0.172	0	1	Cancer stem cells
AHNAK2	0	0.924946	0.714	0.318	0	1	Cancer stem cells
NDRG4	0	0.924862	0.68	0.156	0	1	Cancer stem cells
RAB38	0	0.923993	0.799	0.39	0	1	Cancer stem cells
CD9	0	0.919633	0.968	0.613	0	1	Cancer stem cells
ITM2B	0	0.915322	0.986	0.852	0	1	Cancer stem cells
NRIP1	0	0.913502	0.713	0.294	0	1	Cancer stem cells
PTBP3	0	0.912985	0.833	0.427	0	1	Cancer stem cells
LAMP2	0	0.910439	0.846	0.47	0	1	Cancer stem cells
RICTOR	0	0.909153	0.771	0.293	0	1	Cancer stem cells
TARS	0	0.907107	0.801	0.419	0	1	Cancer stem cells
GSTP1	0	0.905792	0.994	0.808	0	1	Cancer stem cells
SLC38A2	0	0.904722	0.869	0.5	0	1	Cancer stem cells
PLS3	0	0.902675	0.736	0.347	0	1	Cancer stem cells
RSRC1	0	0.889994	0.821	0.41	0	1	Cancer stem cells
CSRP2	4.5202e-259	0.885566	0.765	0.416	1.01994e-254	1	Cancer stem cells
BNIP3L	0	0.885384	0.814	0.357	0	1	Cancer stem cells
CLSTN1	0	0.881417	0.79	0.342	0	1	Cancer stem cells
PGF	0	0.878454	0.555	0.156	0	1	Cancer stem cells
ITGA6	0	0.873683	0.769	0.333	0	1	Cancer stem cells
MIR4458HG	0	0.873538	0.7	0.277	0	1	Cancer stem cells
BICD2	0	0.87109	0.744	0.348	0	1	Cancer stem cells
RP11-783K16.5	0	0.868144	0.63	0.265	0	1	Cancer stem cells
CDH1	0	0.866806	0.718	0.325	0	1	Cancer stem cells
MTPN	0	0.861228	0.894	0.577	0	1	Cancer stem cells
UBA6	0	0.859465	0.742	0.344	0	1	Cancer stem cells
SPINT1	0	0.854956	0.736	0.374	0	1	Cancer stem cells
PLEKHA1	0	0.854377	0.731	0.307	0	1	Cancer stem cells
KLHL24	0	0.85425	0.724	0.221	0	1	Cancer stem cells
DEFB1	3.6094e-103	0.853846	0.451	0.261	8.14424e-99	1	Cancer stem cells
ACAP2	0	0.853821	0.792	0.368	0	1	Cancer stem cells
RNF217	0	0.852347	0.657	0.205	0	1	Cancer stem cells
GSTM3	0	0.85125	0.655	0.211	0	1	Cancer stem cells
CD44	0	0.850165	0.953	0.681	0	1	Cancer stem cells
LRRC8A	0	0.850032	0.67	0.296	0	1	Cancer stem cells
IGF1R	0	0.8487	0.665	0.202	0	1	Cancer stem cells
DSG2	0	0.847877	0.646	0.195	0	1	Cancer stem cells
SDHA	0	0.844412	0.751	0.294	0	1	Cancer stem cells
SERINC2	0	0.843382	0.723	0.324	0	1	Cancer stem cells
NCOA3	0	0.842279	0.746	0.296	0	1	Cancer stem cells
TXNRD1	0	0.839165	0.725	0.266	0	1	Cancer stem cells
IGF2BP2	0	0.834113	0.689	0.229	0	1	Cancer stem cells
TOMM20	0	0.831859	0.947	0.662	0	1	Cancer stem cells
PFN2	0	0.831032	0.671	0.194	0	1	Cancer stem cells
SHFM1	0	0.830383	0.963	0.692	0	1	Cancer stem cells
DLG1	0	0.829819	0.757	0.339	0	1	Cancer stem cells
NOTCH3	0	0.828196	0.714	0.262	0	1	Cancer stem cells
PVRL4	0	0.822441	0.661	0.266	0	1	Cancer stem cells
RPL37A	0	0.821527	0.997	0.945	0	1	Cancer stem cells
AC090498.1	0	0.820553	0.75	0.283	0	1	Cancer stem cells
WNT7B	0	0.817687	0.645	0.213	0	1	Cancer stem cells
MAFB	0	0.817126	0.796	0.408	0	1	Cancer stem cells
BRIX1	0	0.817051	0.778	0.422	0	1	Cancer stem cells
DAAM1	0	0.811453	0.697	0.34	0	1	Cancer stem cells
MAOA	0	0.810851	0.644	0.242	0	1	Cancer stem cells
CA12	0	0.810539	0.677	0.302	0	1	Cancer stem cells
TPD52	0	0.804558	0.736	0.356	0	1	Cancer stem cells
THBD	0	0.801318	0.66	0.276	0	1	Cancer stem cells
ARTN	0	0.798651	0.607	0.148	0	1	Cancer stem cells
PAWR	0	0.795113	0.71	0.314	0	1	Cancer stem cells
FRMD6	0	0.793906	0.664	0.267	0	1	Cancer stem cells
CRYAB	8.70593e-262	0.793899	0.718	0.358	1.96441e-257	1	Cancer stem cells
MAP3K13	0	0.792656	0.808	0.463	0	1	Cancer stem cells
MIR210HG	0	0.788644	0.571	0.142	0	1	Cancer stem cells
SC5D	0	0.785566	0.669	0.279	0	1	Cancer stem cells
YBX3	0	0.782065	0.961	0.614	0	1	Cancer stem cells
AGPAT2	0	0.776911	0.789	0.446	0	1	Cancer stem cells
FYTTD1	0	0.776565	0.745	0.373	0	1	Cancer stem cells
GOLPH3	0	0.77503	0.741	0.294	0	1	Cancer stem cells
HILPDA	2.52227e-261	0.774895	0.422	0.138	5.69125e-257	1	Cancer stem cells
ST14	0	0.773722	0.677	0.321	0	1	Cancer stem cells
NCBP2-AS2	0	0.772438	0.785	0.404	0	1	Cancer stem cells
LAMB3	9.77867e-245	0.7716	0.569	0.238	2.20646e-240	1	Cancer stem cells
TMEM132A	0	0.769612	0.601	0.186	0	1	Cancer stem cells
SLCO3A1	0	0.767639	0.695	0.269	0	1	Cancer stem cells
EPHB3	0	0.767308	0.565	0.192	0	1	Cancer stem cells
PLAU	0	0.763568	0.738	0.341	0	1	Cancer stem cells
IQGAP1	0	0.763065	0.893	0.574	0	1	Cancer stem cells
RPLP0	0	0.761836	0.994	0.906	0	1	Cancer stem cells
C9orf3	0	0.759591	0.826	0.446	0	1	Cancer stem cells
SCPEP1	0	0.757171	0.735	0.323	0	1	Cancer stem cells
CD46	0	0.753958	0.797	0.426	0	1	Cancer stem cells
TPM1	0	0.753433	0.698	0.31	0	1	Cancer stem cells
P3H2	0	0.752332	0.538	0.122	0	1	Cancer stem cells
CTSV	0	0.751965	0.551	0.185	0	1	Cancer stem cells
NPL	0	0.75175	0.583	0.205	0	1	Cancer stem cells
NCKAP1	0	0.748299	0.658	0.28	0	1	Cancer stem cells
PLOD2	0	0.745368	0.5	0.151	0	1	Cancer stem cells
TXN	0	0.744925	0.998	0.843	0	1	Cancer stem cells
PAK2	0	0.744426	0.864	0.525	0	1	Cancer stem cells
AC006262.5	4.24479e-304	0.743163	0.388	0.101	9.57795e-300	1	Cancer stem cells
RPS17	4.34028e-301	0.741885	0.99	0.821	9.79341e-297	1	Cancer stem cells
MANBAL	0	0.74164	0.699	0.34	0	1	Cancer stem cells
TOMM7	0	0.741224	0.975	0.823	0	1	Cancer stem cells
SPON2	0	0.73804	0.679	0.3	0	1	Cancer stem cells
ARPC1A	0	0.737148	0.804	0.455	0	1	Cancer stem cells
SSFA2	0	0.734791	0.669	0.321	0	1	Cancer stem cells
UNC5B-AS1	0	0.734409	0.531	0.16	0	1	Cancer stem cells
PPP1R14C	0	0.731669	0.62	0.257	0	1	Cancer stem cells
NET1	0	0.730916	0.618	0.279	0	1	Cancer stem cells
MDK	5.28375e-303	0.730772	0.737	0.351	1.19223e-298	1	Cancer stem cells
TMEM65	0	0.729828	0.649	0.226	0	1	Cancer stem cells
SQLE	1.5974e-275	0.727859	0.696	0.366	3.60438e-271	1	Cancer stem cells
PHLDA3	1.18727e-290	0.726438	0.773	0.405	2.67897e-286	1	Cancer stem cells
CYP4F3	0	0.726356	0.579	0.152	0	1	Cancer stem cells
MT-ND3	1.1017e-231	0.725272	0.976	0.938	2.48587e-227	1	Cancer stem cells
TMEM258	0	0.72389	0.943	0.693	0	1	Cancer stem cells
AP2M1	1.21038e-258	0.722247	0.871	0.587	2.7311e-254	1	Cancer stem cells
LIMA1	1.40898e-292	0.722231	0.82	0.461	3.17921e-288	1	Cancer stem cells
RPL8	0	0.720309	0.997	0.957	0	1	Cancer stem cells
SLC3A2	9.41964e-252	0.719565	0.905	0.614	2.12545e-247	1	Cancer stem cells
TBL1XR1	0	0.71894	0.754	0.347	0	1	Cancer stem cells
CLDN4	3.51599e-252	0.717438	0.659	0.295	7.93349e-248	1	Cancer stem cells
P2RY1	0	0.717166	0.525	0.165	0	1	Cancer stem cells
TMEM165	1.4402e-290	0.716977	0.783	0.467	3.24968e-286	1	Cancer stem cells
CNIH4	0	0.716295	0.836	0.502	0	1	Cancer stem cells
ATP2A2	0	0.715591	0.723	0.386	0	1	Cancer stem cells
CD151	1.44694e-279	0.715274	0.807	0.465	3.26486e-275	1	Cancer stem cells
ABLIM1	0	0.714346	0.639	0.295	0	1	Cancer stem cells
ATP5I	2.17839e-269	0.713561	0.955	0.675	4.91532e-265	1	Cancer stem cells
MALL	2.1406e-253	0.712737	0.615	0.296	4.83005e-249	1	Cancer stem cells
RAD1	0	0.712407	0.682	0.259	0	1	Cancer stem cells
MED10	1.28802e-304	0.712338	0.835	0.503	2.90628e-300	1	Cancer stem cells
GCLC	0	0.712053	0.619	0.234	0	1	Cancer stem cells
C1orf106	0	0.711402	0.575	0.207	0	1	Cancer stem cells
SDC4	1.48205e-286	0.710897	0.735	0.387	3.3441e-282	1	Cancer stem cells
NAPRT	0	0.710732	0.693	0.358	0	1	Cancer stem cells
RAB10	5.24209e-286	0.710655	0.854	0.526	1.18282e-281	1	Cancer stem cells
ERGIC3	0	0.710291	0.799	0.451	0	1	Cancer stem cells
RAB22A	0	0.709722	0.697	0.358	0	1	Cancer stem cells
MAPK6	0	0.709557	0.694	0.349	0	1	Cancer stem cells
RAD23B	0	0.708972	0.744	0.41	0	1	Cancer stem cells
GNG12	0	0.70791	0.655	0.319	0	1	Cancer stem cells
H1F0	0	0.707107	0.614	0.252	0	1	Cancer stem cells
MMP1	4.41903e-186	0.70695	0.458	0.181	9.97109e-182	1	Cancer stem cells
WDR72	0	0.705937	0.532	0.105	0	1	Cancer stem cells
MT1X	7.01675e-186	0.704532	0.856	0.528	1.58326e-181	1	Cancer stem cells
SYNGR2	6.01914e-308	0.704495	0.855	0.528	1.35816e-303	1	Cancer stem cells
RDX	3.64285e-301	0.703131	0.791	0.447	8.21972e-297	1	Cancer stem cells
GPX4	1.89854e-270	0.702817	0.951	0.679	4.28386e-266	1	Cancer stem cells
TMED10	5.18705e-291	0.702361	0.873	0.564	1.17041e-286	1	Cancer stem cells
ST13	2.86851e-266	0.701497	0.88	0.597	6.4725e-262	1	Cancer stem cells
GLTP	2.47551e-267	0.699069	0.807	0.456	5.58575e-263	1	Cancer stem cells
NCBP2	9.77823e-304	0.697712	0.775	0.424	2.20636e-299	1	Cancer stem cells
BAD	0	0.69741	0.761	0.415	0	1	Cancer stem cells
EIF2S2	6.41195e-279	0.696856	0.939	0.661	1.44679e-274	1	Cancer stem cells
NPEPPS	0	0.693008	0.657	0.302	0	1	Cancer stem cells
EPCAM	0	0.692716	0.641	0.265	0	1	Cancer stem cells
GAPDH	4.9528e-257	0.691686	0.994	0.928	1.11755e-252	1	Cancer stem cells
RIOK3	2.53077e-289	0.691388	0.768	0.445	5.71043e-285	1	Cancer stem cells
PRRX2	0	0.690439	0.569	0.166	0	1	Cancer stem cells
TALDO1	6.16053e-206	0.688831	0.884	0.598	1.39006e-201	1	Cancer stem cells
DYNLRB1	2.34479e-266	0.68858	0.933	0.662	5.29078e-262	1	Cancer stem cells
RTN3	0	0.688302	0.771	0.426	0	1	Cancer stem cells
PRNP	8.54533e-264	0.687582	0.819	0.494	1.92817e-259	1	Cancer stem cells
EGFR	0	0.686468	0.645	0.288	0	1	Cancer stem cells
PGD	6.76549e-268	0.685738	0.689	0.342	1.52656e-263	1	Cancer stem cells
HES2	3.25644e-248	0.685087	0.584	0.289	7.34783e-244	1	Cancer stem cells
PGM2	0	0.684997	0.675	0.331	0	1	Cancer stem cells
SERINC3	0	0.684784	0.777	0.42	0	1	Cancer stem cells
ATP6V0B	2.1434e-250	0.682718	0.906	0.63	4.83637e-246	1	Cancer stem cells
SERP1	1.94544e-281	0.682404	0.957	0.725	4.38968e-277	1	Cancer stem cells
UBE2H	5.1981e-301	0.682281	0.727	0.381	1.1729e-296	1	Cancer stem cells
MTSS1	0	0.682222	0.705	0.344	0	1	Cancer stem cells
ENAH	9.49947e-302	0.681543	0.679	0.334	2.14346e-297	1	Cancer stem cells
REEP4	0	0.680968	0.628	0.286	0	1	Cancer stem cells
ITGA2	1.39885e-290	0.680067	0.593	0.247	3.15637e-286	1	Cancer stem cells
CRB3	1.24973e-292	0.67984	0.59	0.27	2.8199e-288	1	Cancer stem cells
PTK2	0	0.678932	0.606	0.235	0	1	Cancer stem cells
P4HB	6.31101e-246	0.678607	0.896	0.599	1.42402e-241	1	Cancer stem cells
SEC62	2.35234e-277	0.677979	0.9	0.621	5.30782e-273	1	Cancer stem cells
DCUN1D5	6.21369e-285	0.674379	0.776	0.432	1.40206e-280	1	Cancer stem cells
RNF145	3.66306e-294	0.674206	0.74	0.416	8.26532e-290	1	Cancer stem cells
PSMD2	1.69738e-280	0.672888	0.796	0.469	3.82997e-276	1	Cancer stem cells
B4GALT4	0	0.671862	0.534	0.181	0	1	Cancer stem cells
SDCBP2	1.15541e-245	0.671311	0.539	0.244	2.60706e-241	1	Cancer stem cells
SERPINE2	0	0.670284	0.558	0.191	0	1	Cancer stem cells
EIF11	0	0.668302	0.996	0.961	0	1	Cancer stem cells
PPP2R5A	2.8953e-304	0.667896	0.683	0.327	6.53296e-300	1	Cancer stem cells
ACTG1	1.40335e-275	0.667349	0.993	0.919	3.16651e-271	1	Cancer stem cells
KDELR2	2.62841e-259	0.66693	0.829	0.524	5.93074e-255	1	Cancer stem cells
OCIAD2	1.29516e-246	0.665828	0.881	0.548	2.92239e-242	1	Cancer stem cells
KRT8	8.33998e-263	0.665794	0.573	0.23	1.88183e-258	1	Cancer stem cells
P4HA2	0	0.663933	0.567	0.199	0	1	Cancer stem cells
C5orf38	0	0.663334	0.533	0.16	0	1	Cancer stem cells
PDLIM4	2.9245e-238	0.66332	0.692	0.376	6.59885e-234	1	Cancer stem cells
SCAND1	1.81075e-283	0.662135	0.913	0.647	4.08577e-279	1	Cancer stem cells
CHMP4B	5.76349e-275	0.661291	0.689	0.382	1.30047e-270	1	Cancer stem cells
ADIRF	1.57845e-304	0.66005	0.853	0.469	3.56162e-300	1	Cancer stem cells
MIB2	4.56173e-260	0.658781	0.715	0.386	1.02931e-255	1	Cancer stem cells
PRKAA1	0	0.657843	0.654	0.25	0	1	Cancer stem cells
PPP1CB	1.08846e-277	0.657771	0.828	0.516	2.45599e-273	1	Cancer stem cells
NPC2	0	0.657357	0.912	0.577	0	1	Cancer stem cells
PP7080	0	0.657333	0.561	0.172	0	1	Cancer stem cells
UBE2G1	1.95433e-259	0.656171	0.626	0.32	4.40975e-255	1	Cancer stem cells
RALA	1.45075e-223	0.655797	0.779	0.488	3.27347e-219	1	Cancer stem cells
SYTL1	2.87271e-302	0.654372	0.735	0.389	6.48199e-298	1	Cancer stem cells
YWHAZ	6.59799e-271	0.652458	0.965	0.777	1.48877e-266	1	Cancer stem cells
HK2	7.58623e-220	0.651954	0.337	0.105	1.71176e-215	1	Cancer stem cells
WDR66	8.37299e-303	0.651102	0.627	0.269	1.88928e-298	1	Cancer stem cells
RND3	3.66118e-143	0.651024	0.666	0.385	8.2611e-139	1	Cancer stem cells
ARHGAP32	0	0.650875	0.529	0.189	0	1	Cancer stem cells
BDH1	1.0628e-278	0.649975	0.491	0.187	2.3981e-274	1	Cancer stem cells
RAB14	2.33207e-273	0.649641	0.819	0.505	5.26208e-269	1	Cancer stem cells
SERBP1	6.90691e-243	0.649513	0.959	0.72	1.55847e-238	1	Cancer stem cells
ZNF706	3.08612e-234	0.649071	0.923	0.65	6.96352e-230	1	Cancer stem cells
CPNE1	2.19155e-283	0.648718	0.789	0.438	4.94501e-279	1	Cancer stem cells
TMBIM1	3.22124e-253	0.648585	0.664	0.366	7.26841e-249	1	Cancer stem cells
EHF	9.21163e-274	0.647804	0.497	0.191	2.07851e-269	1	Cancer stem cells
PLD1	0	0.643843	0.563	0.218	0	1	Cancer stem cells
PROM2	3.0136e-264	0.643757	0.539	0.244	6.79988e-260	1	Cancer stem cells
GSN	0	0.643379	0.842	0.47	0	1	Cancer stem cells
GRN	1.38235e-236	0.642246	0.859	0.555	3.11913e-232	1	Cancer stem cells
GIPC1	1.25023e-217	0.642009	0.747	0.444	2.82103e-213	1	Cancer stem cells
TMEM123	9.186e-269	0.641278	0.805	0.475	2.07273e-264	1	Cancer stem cells
TMEM134	1.53534e-246	0.640979	0.827	0.508	3.46434e-242	1	Cancer stem cells
DLX5	0	0.640513	0.457	0.131	0	1	Cancer stem cells
PPP2R2C	1.70013e-286	0.640494	0.535	0.226	3.83617e-282	1	Cancer stem cells
CUX1	2.5659e-286	0.637821	0.635	0.311	5.78969e-282	1	Cancer stem cells
COPB2	5.48643e-270	0.636783	0.729	0.412	1.23796e-265	1	Cancer stem cells
SH3YL1	9.11863e-268	0.636522	0.701	0.384	2.05753e-263	1	Cancer stem cells
SNHG7	6.80108e-215	0.636432	0.789	0.499	1.5346e-210	1	Cancer stem cells
FKBP2	2.64095e-246	0.636271	0.886	0.593	5.95903e-242	1	Cancer stem cells
YAP1	8.54097e-278	0.635825	0.548	0.242	1.92719e-273	1	Cancer stem cells
CAV2	1.07579e-254	0.635705	0.749	0.412	2.4274e-250	1	Cancer stem cells
DERA	4.09439e-298	0.6354	0.621	0.295	9.23858e-294	1	Cancer stem cells
ITGAV	6.03306e-304	0.635237	0.566	0.215	1.3613e-299	1	Cancer stem cells
MAGEF1	0	0.634922	0.63	0.274	0	1	Cancer stem cells
TMPRSS11D	3.618e-176	0.632784	0.412	0.172	8.16365e-172	1	Cancer stem cells
C4orf3	1.05773e-205	0.631188	0.915	0.682	2.38666e-201	1	Cancer stem cells
PAIP1	1.47796e-297	0.630298	0.717	0.383	3.33488e-293	1	Cancer stem cells
ARPP19	4.36801e-286	0.627929	0.794	0.469	9.85598e-282	1	Cancer stem cells
CD109	1.39942e-307	0.62726	0.551	0.212	3.15764e-303	1	Cancer stem cells
NAA20	9.88794e-219	0.626209	0.857	0.534	2.23111e-214	1	Cancer stem cells
SCD	1.71966e-243	0.625946	0.545	0.234	3.88025e-239	1	Cancer stem cells
RNF11	1.85788e-284	0.625402	0.647	0.325	4.19212e-280	1	Cancer stem cells
SLK	1.32373e-234	0.623108	0.653	0.355	2.98686e-230	1	Cancer stem cells
RAC1	5.84938e-207	0.622333	0.964	0.723	1.31985e-202	1	Cancer stem cells
FXR1	1.04071e-248	0.622014	0.792	0.476	2.34825e-244	1	Cancer stem cells
RHEB	2.31854e-251	0.618069	0.84	0.541	5.23156e-247	1	Cancer stem cells
PALLD	3.92401e-259	0.617838	0.642	0.32	8.85414e-255	1	Cancer stem cells
SORL1	0	0.615505	0.565	0.173	0	1	Cancer stem cells
TMEM179B	1.15415e-273	0.615042	0.804	0.481	2.60423e-269	1	Cancer stem cells
KRT16	1.54477e-219	0.614929	0.966	0.74	3.48562e-215	1	Cancer stem cells
SSR3	1.11337e-222	0.614534	0.852	0.558	2.51222e-218	1	Cancer stem cells
EIF4A21	4.43415e-233	0.614203	0.941	0.722	1.00052e-228	1	Cancer stem cells
ABHD17C	3.07985e-301	0.612431	0.536	0.212	6.94937e-297	1	Cancer stem cells
MINCR	0	0.611179	0.54	0.157	0	1	Cancer stem cells
GRSF1	2.01575e-267	0.610019	0.687	0.364	4.54834e-263	1	Cancer stem cells
LEPROT	4.11869e-247	0.609319	0.774	0.468	9.2934e-243	1	Cancer stem cells
EPHX1	9.8903e-201	0.608237	0.553	0.277	2.23165e-196	1	Cancer stem cells
KCMF1	1.78083e-211	0.608224	0.629	0.355	4.01826e-207	1	Cancer stem cells
USO1	1.96575e-281	0.608163	0.669	0.326	4.43552e-277	1	Cancer stem cells
GAMT	0	0.606476	0.583	0.22	0	1	Cancer stem cells
PDCD10	8.743e-265	0.604253	0.829	0.523	1.97277e-260	1	Cancer stem cells
IFFO2	2.14219e-146	0.602503	0.426	0.205	4.83364e-142	1	Cancer stem cells
FAM114A1	4.37239e-261	0.60156	0.587	0.275	9.86586e-257	1	Cancer stem cells
ANXA4	2.89156e-233	0.600566	0.733	0.427	6.52451e-229	1	Cancer stem cells
CENPW	7.10943e-121	0.599254	0.443	0.225	1.60417e-116	1	Cancer stem cells
ADD3	8.41645e-287	0.598371	0.628	0.265	1.89909e-282	1	Cancer stem cells
PCYT1A	8.56853e-255	0.597561	0.644	0.337	1.9334e-250	1	Cancer stem cells
PMEPA1	9.61527e-230	0.596792	0.587	0.254	2.16959e-225	1	Cancer stem cells
MBOAT2	1.22656e-251	0.595746	0.476	0.19	2.76761e-247	1	Cancer stem cells
PROS1	0	0.595592	0.438	0.116	0	1	Cancer stem cells
ABCA1	0	0.595184	0.555	0.192	0	1	Cancer stem cells
EIF4G1	3.5087e-233	0.593982	0.718	0.425	7.91703e-229	1	Cancer stem cells
UBXN7	0	0.591607	0.581	0.212	0	1	Cancer stem cells
NAV1	1.59012e-289	0.590458	0.582	0.238	3.58795e-285	1	Cancer stem cells
TMEM14A	3.92023e-216	0.587915	0.637	0.35	8.8456e-212	1	Cancer stem cells
VEGFB	1.12758e-250	0.587676	0.764	0.444	2.54427e-246	1	Cancer stem cells
VIMP	9.40205e-235	0.587637	0.836	0.541	2.12148e-230	1	Cancer stem cells
RPS21	1.49842e-233	0.586976	0.99	0.935	3.38103e-229	1	Cancer stem cells
ANXA2	2.0035e-190	0.58651	0.982	0.72	4.5207e-186	1	Cancer stem cells
DCUN1D1	5.06635e-305	0.586182	0.629	0.279	1.14317e-300	1	Cancer stem cells
FAM213A	9.37128e-194	0.585746	0.831	0.47	2.11454e-189	1	Cancer stem cells
KRT18	1.5568e-221	0.584753	0.69	0.359	3.51277e-217	1	Cancer stem cells
BRD9	4.20999e-284	0.584542	0.718	0.351	9.49942e-280	1	Cancer stem cells
TMTC3	1.96178e-289	0.584143	0.535	0.209	4.42655e-285	1	Cancer stem cells
MXI1	6.70991e-272	0.583766	0.52	0.207	1.51402e-267	1	Cancer stem cells
NDUFB5	4.14999e-224	0.583492	0.834	0.543	9.36404e-220	1	Cancer stem cells
BRI3	3.08907e-263	0.582631	0.925	0.615	6.97018e-259	1	Cancer stem cells
MYO10	2.62706e-306	0.582207	0.508	0.184	5.92769e-302	1	Cancer stem cells
FERMT1	2.07744e-213	0.58201	0.55	0.273	4.68753e-209	1	Cancer stem cells
DGKH	1.66614e-305	0.581999	0.584	0.23	3.75947e-301	1	Cancer stem cells
RPS28	6.83824e-286	0.581094	0.996	0.967	1.54298e-281	1	Cancer stem cells
EFNB2	5.05475e-279	0.580932	0.492	0.184	1.14055e-274	1	Cancer stem cells
TMEM158	2.8617e-291	0.580567	0.477	0.158	6.45715e-287	1	Cancer stem cells
SPPL3	1.14124e-256	0.580503	0.631	0.326	2.57509e-252	1	Cancer stem cells
G6PD	3.47608e-203	0.580356	0.636	0.352	7.84342e-199	1	Cancer stem cells
RNF187	5.21448e-234	0.579725	0.735	0.441	1.1766e-229	1	Cancer stem cells
DVL3	4.39217e-298	0.578502	0.571	0.236	9.9105e-294	1	Cancer stem cells
FAM57A	9.24277e-245	0.578199	0.517	0.226	2.08554e-240	1	Cancer stem cells
STAU1	2.91069e-234	0.578164	0.749	0.454	6.56768e-230	1	Cancer stem cells
TECR	1.8453e-199	0.576823	0.871	0.564	4.16374e-195	1	Cancer stem cells
CERS3	2.69451e-187	0.575844	0.476	0.236	6.0799e-183	1	Cancer stem cells
HRAS	7.04487e-209	0.575355	0.838	0.492	1.5896e-204	1	Cancer stem cells
KTN1	2.66759e-202	0.572936	0.906	0.628	6.01915e-198	1	Cancer stem cells
SNHG19	1.05063e-245	0.57229	0.546	0.233	2.37063e-241	1	Cancer stem cells
2022-03-06	3.12653e-297	0.571161	0.653	0.294	7.05469e-293	1	Cancer stem cells
OLFML2A	0	0.571035	0.47	0.123	0	1	Cancer stem cells
CST3	3.24515e-162	0.570358	0.948	0.661	7.32235e-158	1	Cancer stem cells
C3orf58	0	0.56944	0.526	0.175	0	1	Cancer stem cells
TUBA1C	3.64567e-156	0.568641	0.938	0.62	8.22609e-152	1	Cancer stem cells
SLC25A5	3.36319e-171	0.568609	0.952	0.696	7.5887e-167	1	Cancer stem cells
TPI1	3.92388e-197	0.568429	0.968	0.742	8.85384e-193	1	Cancer stem cells
CERS6	2.69524e-282	0.567834	0.539	0.213	6.08155e-278	1	Cancer stem cells
SELT	2.17733e-238	0.567447	0.835	0.547	4.91293e-234	1	Cancer stem cells
RNF13	6.74482e-252	0.567151	0.701	0.369	1.5219e-247	1	Cancer stem cells
CA9	1.39154e-295	0.56699	0.361	0.085	3.13987e-291	1	Cancer stem cells
KLF3	3.56745e-174	0.566106	0.607	0.352	8.0496e-170	1	Cancer stem cells
ARHGAP5	6.93616e-223	0.565011	0.584	0.3	1.56507e-218	1	Cancer stem cells
RPS291	1.62275e-257	0.564938	0.995	0.962	3.66157e-253	1	Cancer stem cells
SIAH2	5.3207e-248	0.56456	0.637	0.315	1.20056e-243	1	Cancer stem cells
NQO1	1.49619e-166	0.564312	0.653	0.383	3.376e-162	1	Cancer stem cells
HOOK2	1.649e-245	0.561453	0.612	0.31	3.7208e-241	1	Cancer stem cells
KLF4	1.31291e-172	0.560286	0.636	0.358	2.96246e-168	1	Cancer stem cells
LGALS3	7.48088e-197	0.560249	0.95	0.661	1.68799e-192	1	Cancer stem cells
ZNF385A	1.37443e-208	0.559724	0.565	0.298	3.10126e-204	1	Cancer stem cells
ATP11B	8.94018e-277	0.559207	0.572	0.244	2.01726e-272	1	Cancer stem cells
GAA	6.02526e-289	0.558967	0.559	0.211	1.35954e-284	1	Cancer stem cells
PRKCI	4.81804e-269	0.557556	0.537	0.223	1.08714e-264	1	Cancer stem cells
CCT5	5.07704e-189	0.55753	0.847	0.538	1.14558e-184	1	Cancer stem cells
RPL7A	8.87805e-205	0.556174	0.995	0.955	2.00324e-200	1	Cancer stem cells
DDT	1.85962e-185	0.555658	0.904	0.613	4.19604e-181	1	Cancer stem cells
CCDC127	0	0.554771	0.521	0.173	0	1	Cancer stem cells
STARD10	1.48229e-206	0.554581	0.636	0.36	3.34463e-202	1	Cancer stem cells
MT-ND1	8.60443e-190	0.551637	0.967	0.925	1.9415e-185	1	Cancer stem cells
TKT	5.10543e-166	0.550488	0.842	0.549	1.15199e-161	1	Cancer stem cells
ENO2	0	0.550054	0.421	0.086	0	1	Cancer stem cells
CYHR1	1.77403e-236	0.549865	0.662	0.358	4.00292e-232	1	Cancer stem cells
MYH14	0	0.549705	0.41	0.109	0	1	Cancer stem cells
LINC00969	1.41118e-276	0.548376	0.637	0.286	3.18418e-272	1	Cancer stem cells
GJB5	9.6794e-205	0.544726	0.529	0.27	2.18406e-200	1	Cancer stem cells
ADGRG1	1.12967e-270	0.544447	0.567	0.247	2.54898e-266	1	Cancer stem cells
BCL2L1	1.68272e-271	0.543452	0.535	0.216	3.79688e-267	1	Cancer stem cells
KIF16B	1.35388e-283	0.543247	0.483	0.174	3.05489e-279	1	Cancer stem cells
KLC3	2.28291e-230	0.542663	0.519	0.238	5.15116e-226	1	Cancer stem cells
FNDC3B	2.03708e-275	0.542372	0.541	0.205	4.59648e-271	1	Cancer stem cells
LTBP3	1.0509e-211	0.541257	0.597	0.311	2.37124e-207	1	Cancer stem cells
LINC01503	1.1897e-287	0.540267	0.444	0.145	2.68444e-283	1	Cancer stem cells
BLCAP	3.82179e-208	0.538978	0.625	0.354	8.62349e-204	1	Cancer stem cells
CTSB	0	0.537259	0.899	0.549	0	1	Cancer stem cells
LPCAT2	7.5431e-293	0.534916	0.548	0.212	1.70202e-288	1	Cancer stem cells
C20orf24	1.55561e-173	0.534842	0.853	0.582	3.51008e-169	1	Cancer stem cells
ACVR1	0	0.534498	0.485	0.138	0	1	Cancer stem cells
NR1D1	4.09489e-143	0.534283	0.298	0.111	9.23972e-139	1	Cancer stem cells
SLC1A5	1.13059e-205	0.534047	0.632	0.339	2.55105e-201	1	Cancer stem cells
STK24	3.67921e-221	0.533468	0.653	0.371	8.30177e-217	1	Cancer stem cells
MT-ND4L	3.2839e-182	0.533304	0.836	0.577	7.40978e-178	1	Cancer stem cells
DLGAP4	2.49067e-230	0.532701	0.585	0.293	5.61995e-226	1	Cancer stem cells
HTATIP2	2.05732e-195	0.531591	0.722	0.441	4.64213e-191	1	Cancer stem cells
LPP	8.26373e-250	0.531367	0.618	0.283	1.86463e-245	1	Cancer stem cells
PLXNB2	2.59127e-251	0.530021	0.551	0.246	5.84695e-247	1	Cancer stem cells
PAK1	9.96358e-241	0.529923	0.575	0.267	2.24818e-236	1	Cancer stem cells
DERL1	3.59935e-239	0.529786	0.723	0.423	8.12157e-235	1	Cancer stem cells
PYGL	4.67449e-184	0.528933	0.539	0.291	1.05475e-179	1	Cancer stem cells
ABHD12	4.66613e-238	0.528759	0.571	0.267	1.05287e-233	1	Cancer stem cells
VPS28	1.04498e-180	0.524257	0.902	0.661	2.35789e-176	1	Cancer stem cells
SEMA3C	0	0.523493	0.394	0.102	0	1	Cancer stem cells
MMP24-AS1	3.00008e-218	0.523007	0.728	0.439	6.76938e-214	1	Cancer stem cells
PRDX1	1.03619e-137	0.522608	0.983	0.78	2.33807e-133	1	Cancer stem cells
SRD5A1	3.0314e-212	0.521253	0.508	0.241	6.84004e-208	1	Cancer stem cells
DHCR24	8.95751e-149	0.521131	0.549	0.322	2.02117e-144	1	Cancer stem cells
HAS3	6.94252e-159	0.521074	0.431	0.208	1.56651e-154	1	Cancer stem cells
CEBPG	1.06353e-196	0.520997	0.569	0.308	2.39974e-192	1	Cancer stem cells
FAM89B	1.39769e-225	0.519307	0.787	0.491	3.15374e-221	1	Cancer stem cells
RPL36	3.32593e-184	0.519021	0.997	0.96	7.50462e-180	1	Cancer stem cells
POLR2H	4.55078e-218	0.518395	0.699	0.406	1.02684e-213	1	Cancer stem cells
CLCA2	3.54055e-158	0.516764	0.668	0.39	7.98889e-154	1	Cancer stem cells
RHOV	1.37386e-165	0.515893	0.682	0.372	3.09998e-161	1	Cancer stem cells
RPLP1	4.70852e-221	0.51497	0.999	0.987	1.06243e-216	1	Cancer stem cells
SUN1	5.25726e-224	0.514766	0.509	0.224	1.18625e-219	1	Cancer stem cells
WASF2	3.28778e-165	0.514364	0.784	0.53	7.41855e-161	1	Cancer stem cells
AC005256.1	0	0.514076	0.414	0.076	0	1	Cancer stem cells
PRDX2	3.96427e-133	0.514018	0.882	0.593	8.94498e-129	1	Cancer stem cells
RHOD	1.23527e-218	0.51101	0.734	0.407	2.78726e-214	1	Cancer stem cells
TMPRSS13	1.07265e-263	0.510846	0.419	0.14	2.42033e-259	1	Cancer stem cells
NENF	1.21498e-188	0.51038	0.802	0.52	2.74148e-184	1	Cancer stem cells
BLVRB	4.98807e-177	0.510245	0.795	0.504	1.12551e-172	1	Cancer stem cells
RNF168	1.6796e-230	0.508336	0.586	0.277	3.78984e-226	1	Cancer stem cells
RPN2	3.46327e-158	0.507814	0.772	0.519	7.81453e-154	1	Cancer stem cells
LAD1	5.5177e-170	0.505753	0.753	0.421	1.24501e-165	1	Cancer stem cells
PCBP1	1.52264e-169	0.505463	0.905	0.663	3.43569e-165	1	Cancer stem cells
PHLDB2	2.34865e-206	0.504393	0.435	0.173	5.29949e-202	1	Cancer stem cells
ALG3	1.96539e-172	0.504033	0.605	0.354	4.4347e-168	1	Cancer stem cells
DIP2B	2.71778e-262	0.503714	0.508	0.201	6.13241e-258	1	Cancer stem cells
ATL3	2.27641e-215	0.503269	0.535	0.256	5.13648e-211	1	Cancer stem cells
SULF2	1.96958e-161	0.502887	0.555	0.288	4.44416e-157	1	Cancer stem cells
APOL1	4.38282e-115	0.502025	0.434	0.244	9.88941e-111	1	Cancer stem cells
CTTN	2.74079e-200	0.499526	0.692	0.395	6.18432e-196	1	Cancer stem cells
IL36G	6.60327e-137	0.499288	0.302	0.113	1.48996e-132	1	Cancer stem cells
EI24	1.87999e-165	0.499251	0.712	0.445	4.24202e-161	1	Cancer stem cells
TMEM141	5.12231e-173	0.498616	0.761	0.488	1.1558e-168	1	Cancer stem cells
SPCS2	4.6339e-177	0.498339	0.897	0.649	1.04559e-172	1	Cancer stem cells
SHOX2	0	0.497795	0.378	0.083	0	1	Cancer stem cells
CHPF	3.69188e-197	0.497788	0.512	0.249	8.33035e-193	1	Cancer stem cells
GJB3	4.47644e-159	0.495783	0.539	0.303	1.01006e-154	1	Cancer stem cells
PPP2CB	1.13674e-175	0.49548	0.575	0.33	2.56494e-171	1	Cancer stem cells
RXRA	1.14353e-204	0.494931	0.571	0.298	2.58027e-200	1	Cancer stem cells
LSR	2.6799e-200	0.494682	0.585	0.31	6.04693e-196	1	Cancer stem cells
GNAI1	1.21784e-205	0.493772	0.5	0.241	2.74793e-201	1	Cancer stem cells
ETFB	1.36195e-87	0.493314	0.803	0.582	3.07311e-83	1	Cancer stem cells
LINC01451	1.5356e-290	0.493193	0.418	0.117	3.46492e-286	1	Cancer stem cells
SERPINB4	1.38089e-124	0.49283	0.403	0.186	3.11583e-120	1	Cancer stem cells
OXR1	5.11057e-230	0.492195	0.521	0.229	1.15315e-225	1	Cancer stem cells
MAP1B	1.97307e-284	0.491932	0.463	0.136	4.45203e-280	1	Cancer stem cells
SAMD9	3.37894e-129	0.491835	0.72	0.484	7.62425e-125	1	Cancer stem cells
UBE2R2	7.47316e-207	0.491484	0.671	0.388	1.68624e-202	1	Cancer stem cells
ITGA5	2.2472e-234	0.491313	0.415	0.137	5.07057e-230	1	Cancer stem cells
CD164	1.44951e-208	0.491161	0.814	0.534	3.27068e-204	1	Cancer stem cells
UBE2E3	2.17696e-186	0.490892	0.724	0.455	4.91209e-182	1	Cancer stem cells
LAMC2	1.47079e-246	0.490809	0.457	0.157	3.31868e-242	1	Cancer stem cells
PCBP2	1.17453e-179	0.490231	0.836	0.565	2.65022e-175	1	Cancer stem cells
EEF2	4.86517e-140	0.48941	0.952	0.747	1.09778e-135	1	Cancer stem cells
ETS2	8.1348e-160	0.488444	0.64	0.382	1.83554e-155	1	Cancer stem cells
ANKRD29	3.72507e-170	0.487033	0.496	0.258	8.40526e-166	1	Cancer stem cells
TNKS1BP1	3.84367e-214	0.486657	0.49	0.223	8.67286e-210	1	Cancer stem cells
CEBPB	3.60423e-137	0.486417	0.827	0.56	8.13258e-133	1	Cancer stem cells
CNBP	6.69862e-162	0.485687	0.915	0.69	1.51148e-157	1	Cancer stem cells
MACF1	5.55091e-202	0.485503	0.711	0.421	1.25251e-197	1	Cancer stem cells
GID8	2.21906e-185	0.484885	0.607	0.35	5.00709e-181	1	Cancer stem cells
LINC00493	2.01528e-184	0.484868	0.864	0.592	4.54728e-180	1	Cancer stem cells
ST6GALNAC2	1.04504e-190	0.484421	0.496	0.236	2.35803e-186	1	Cancer stem cells
CHMP4C	3.66883e-222	0.484297	0.448	0.186	8.27835e-218	1	Cancer stem cells
EEA1	6.09677e-170	0.484184	0.583	0.335	1.37568e-165	1	Cancer stem cells
FSCN1	3.6934e-180	0.483956	0.723	0.421	8.33379e-176	1	Cancer stem cells
NFE2L1	6.29705e-195	0.482606	0.554	0.284	1.42087e-190	1	Cancer stem cells
VEGFA	2.52996e-176	0.481927	0.487	0.232	5.7086e-172	1	Cancer stem cells
COL7A1	1.51029e-201	0.481912	0.475	0.195	3.40781e-197	1	Cancer stem cells
IRX2	2.88235e-240	0.481798	0.422	0.144	6.50374e-236	1	Cancer stem cells
PTPN1	4.04836e-197	0.480515	0.681	0.388	9.13472e-193	1	Cancer stem cells
EIF2A	6.56749e-181	0.480183	0.718	0.453	1.48189e-176	1	Cancer stem cells
TSPAN7	2.35151e-292	0.479415	0.473	0.14	5.30596e-288	1	Cancer stem cells
TMEM59	1.61775e-165	0.479138	0.902	0.664	3.65029e-161	1	Cancer stem cells
RP11-758M4.4	0	0.478768	0.389	0.071	0	1	Cancer stem cells
SH3PXD2A	6.2438e-202	0.47863	0.516	0.238	1.40885e-197	1	Cancer stem cells
SLC39A4	3.33152e-173	0.478293	0.626	0.364	7.51724e-169	1	Cancer stem cells
NXN	6.28275e-127	0.477402	0.533	0.321	1.41764e-122	1	Cancer stem cells
HIST3H2A	3.57501e-205	0.477268	0.548	0.255	8.06665e-201	1	Cancer stem cells
HOMER3	1.95489e-165	0.476657	0.507	0.259	4.41101e-161	1	Cancer stem cells
NCS1	4.72527e-237	0.476297	0.46	0.181	1.06621e-232	1	Cancer stem cells
ARL8B	1.45866e-170	0.475687	0.603	0.359	3.29131e-166	1	Cancer stem cells
ANP32B	4.31244e-147	0.475654	0.904	0.653	9.73058e-143	1	Cancer stem cells
GJB2	2.42619e-159	0.475571	0.738	0.415	5.47444e-155	1	Cancer stem cells
IGF2BP3	3.45848e-305	0.475064	0.443	0.128	7.80371e-301	1	Cancer stem cells
AUP1	2.65034e-174	0.473251	0.708	0.452	5.98023e-170	1	Cancer stem cells
CORO1C	2.96041e-185	0.472129	0.576	0.314	6.67988e-181	1	Cancer stem cells
MIEN1	3.88333e-173	0.470958	0.731	0.484	8.76235e-169	1	Cancer stem cells
CITED4	2.36938e-121	0.470326	0.629	0.375	5.34627e-117	1	Cancer stem cells
RALY	6.68845e-187	0.469723	0.738	0.472	1.50918e-182	1	Cancer stem cells
RBP1	6.18834e-138	0.469274	0.573	0.32	1.39634e-133	1	Cancer stem cells
PIGT	8.77038e-186	0.469121	0.609	0.336	1.97895e-181	1	Cancer stem cells
MET	3.53719e-268	0.469059	0.403	0.122	7.98131e-264	1	Cancer stem cells
SIPA1L2	3.32922e-242	0.468671	0.45	0.166	7.51206e-238	1	Cancer stem cells
NDFIP2	5.47986e-185	0.467986	0.627	0.354	1.23647e-180	1	Cancer stem cells
KRT6A	7.49735e-243	0.46717	0.996	0.811	1.6917e-238	1	Cancer stem cells
ZFR	1.21305e-208	0.466518	0.599	0.307	2.73711e-204	1	Cancer stem cells
TMEM37	3.74905e-243	0.466252	0.389	0.119	8.45935e-239	1	Cancer stem cells
FAM83H	2.21042e-142	0.465851	0.485	0.271	4.9876e-138	1	Cancer stem cells
MEF2A	1.166e-193	0.465814	0.563	0.292	2.63095e-189	1	Cancer stem cells
CDCP1	1.345e-162	0.465236	0.471	0.24	3.03487e-158	1	Cancer stem cells
CAPN2	4.44266e-185	0.465221	0.659	0.392	1.00244e-180	1	Cancer stem cells
SERPINB13	2.40482e-166	0.465045	0.567	0.283	5.42623e-162	1	Cancer stem cells
PACSIN3	3.38156e-161	0.464218	0.506	0.274	7.63016e-157	1	Cancer stem cells
BAALC	0	0.462861	0.363	0.077	0	1	Cancer stem cells
PIR	2.82146e-190	0.461998	0.497	0.24	6.36635e-186	1	Cancer stem cells
WDR45B	1.09773e-171	0.461558	0.591	0.34	2.47691e-167	1	Cancer stem cells
KDM5B	5.78613e-191	0.460636	0.551	0.286	1.30558e-186	1	Cancer stem cells
UBL5	1.93334e-145	0.460162	0.958	0.781	4.36238e-141	1	Cancer stem cells
RP11-356J5.12	7.48206e-139	0.45983	0.379	0.168	1.68825e-134	1	Cancer stem cells
STAP2	3.5249e-147	0.458992	0.551	0.319	7.95359e-143	1	Cancer stem cells
ACBD3	8.26769e-167	0.458898	0.656	0.408	1.86552e-162	1	Cancer stem cells
BMP7	2.61666e-203	0.458403	0.458	0.191	5.90423e-199	1	Cancer stem cells
PKM	7.6458e-137	0.457881	0.943	0.67	1.7252e-132	1	Cancer stem cells
SOX4	4.88933e-235	0.456839	0.716	0.354	1.10323e-230	1	Cancer stem cells
HSF1	1.83023e-190	0.456778	0.588	0.322	4.12972e-186	1	Cancer stem cells
ITGB8	9.47002e-193	0.456211	0.432	0.178	2.13682e-188	1	Cancer stem cells
FAM126A	2.90865e-239	0.453564	0.485	0.19	6.56309e-235	1	Cancer stem cells
C16orf13	3.64965e-172	0.45344	0.782	0.499	8.23506e-168	1	Cancer stem cells
ADIPOR1	1.93088e-163	0.45336	0.605	0.36	4.35683e-159	1	Cancer stem cells
CAPN1	4.89822e-150	0.453186	0.705	0.457	1.10523e-145	1	Cancer stem cells
ARL8A	1.26085e-182	0.453166	0.54	0.277	2.84498e-178	1	Cancer stem cells
CDKN2D	2.31035e-232	0.453111	0.62	0.298	5.21308e-228	1	Cancer stem cells
NFIL3	4.62644e-202	0.452987	0.525	0.228	1.04391e-197	1	Cancer stem cells
DDR1	7.4486e-160	0.451162	0.507	0.275	1.6807e-155	1	Cancer stem cells
METAP2	4.13919e-143	0.45104	0.807	0.541	9.33967e-139	1	Cancer stem cells
RP11-532F12.5	1.13196e-147	0.45017	0.482	0.265	2.55416e-143	1	Cancer stem cells
SLC7A8	1.98024e-209	0.450002	0.464	0.187	4.46822e-205	1	Cancer stem cells
RGS12	6.16938e-161	0.449829	0.513	0.28	1.39206e-156	1	Cancer stem cells
DHX36	1.20909e-201	0.449796	0.816	0.518	2.72819e-197	1	Cancer stem cells
GABRE	6.28246e-221	0.448493	0.404	0.141	1.41758e-216	1	Cancer stem cells
PKP3	1.59683e-153	0.448292	0.724	0.406	3.60308e-149	1	Cancer stem cells
RHOC	3.114e-174	0.447755	0.732	0.421	7.02644e-170	1	Cancer stem cells
SH3GL3	1.51159e-274	0.447725	0.339	0.083	3.41074e-270	1	Cancer stem cells
KITLG	3.89589e-240	0.447371	0.404	0.131	8.79069e-236	1	Cancer stem cells
ALCAM	5.13665e-241	0.447288	0.468	0.164	1.15903e-236	1	Cancer stem cells
CAV1	2.31107e-193	0.446545	0.657	0.326	5.21469e-189	1	Cancer stem cells
ELOVL1	2.00872e-149	0.446268	0.631	0.4	4.53247e-145	1	Cancer stem cells
KDELR1	1.7508e-152	0.445766	0.781	0.525	3.9505e-148	1	Cancer stem cells
TMEM159	1.52339e-168	0.445557	0.482	0.244	3.43738e-164	1	Cancer stem cells
MKRN1	7.27271e-171	0.445218	0.545	0.293	1.64102e-166	1	Cancer stem cells
CLIP1	1.35521e-149	0.445151	0.603	0.368	3.0579e-145	1	Cancer stem cells
YWHAE	1.5579e-143	0.445019	0.9	0.627	3.51524e-139	1	Cancer stem cells
MAF1	4.32334e-178	0.444673	0.718	0.442	9.75519e-174	1	Cancer stem cells
B4GALT5	1.09717e-208	0.443724	0.477	0.194	2.47565e-204	1	Cancer stem cells
ZNF655	3.34585e-182	0.443534	0.613	0.348	7.54957e-178	1	Cancer stem cells
GRINA	2.38709e-173	0.441418	0.622	0.358	5.38623e-169	1	Cancer stem cells
GNA15	1.81624e-156	0.44132	0.565	0.329	4.09816e-152	1	Cancer stem cells
EMC2	4.11887e-159	0.440882	0.617	0.383	9.29381e-155	1	Cancer stem cells
FAM45A	4.15705e-172	0.440312	0.54	0.292	9.37998e-168	1	Cancer stem cells
MZT2B	5.52392e-129	0.439745	0.939	0.727	1.24642e-124	1	Cancer stem cells
RAB18	9.70748e-135	0.43972	0.687	0.461	2.1904e-130	1	Cancer stem cells
SEC11A	3.56416e-165	0.439359	0.87	0.619	8.04216e-161	1	Cancer stem cells
TJP2	1.33826e-183	0.43919	0.432	0.191	3.01966e-179	1	Cancer stem cells
LYPD3	1.92901e-139	0.439014	0.728	0.424	4.35262e-135	1	Cancer stem cells
PTPRK	1.84133e-162	0.438915	0.426	0.197	4.15477e-158	1	Cancer stem cells
RP11-95M15.1	3.28241e-285	0.438228	0.298	0.059	7.40644e-281	1	Cancer stem cells
RRBP1	8.83602e-165	0.437953	0.714	0.458	1.99376e-160	1	Cancer stem cells
B3GNT8	6.38319e-250	0.43762	0.349	0.1	1.4403e-245	1	Cancer stem cells
HK1	4.05004e-131	0.437191	0.543	0.334	9.1385e-127	1	Cancer stem cells
IL1RAP	1.66292e-214	0.43707	0.43	0.163	3.75222e-210	1	Cancer stem cells
HDHD3	4.35158e-191	0.436859	0.464	0.214	9.81891e-187	1	Cancer stem cells
FAM129B	8.07606e-134	0.436151	0.524	0.306	1.82228e-129	1	Cancer stem cells
WDFY2	5.5641e-164	0.435161	0.503	0.266	1.25548e-159	1	Cancer stem cells
HEBP2	2.33808e-145	0.434804	0.844	0.553	5.27564e-141	1	Cancer stem cells
LAPTM4B	5.9905e-167	0.434594	0.585	0.305	1.3517e-162	1	Cancer stem cells
RAPGEFL1	5.91911e-167	0.434425	0.441	0.21	1.33559e-162	1	Cancer stem cells
SMS	2.60658e-157	0.433923	0.642	0.37	5.8815e-153	1	Cancer stem cells
SIPA1	2.65238e-240	0.433672	0.572	0.257	5.98482e-236	1	Cancer stem cells
HDLBP	1.90842e-156	0.433576	0.645	0.407	4.30615e-152	1	Cancer stem cells
FBXO45	1.79474e-194	0.431953	0.432	0.18	4.04966e-190	1	Cancer stem cells
BAG1	1.67094e-114	0.431608	0.734	0.502	3.7703e-110	1	Cancer stem cells
WWTR1	1.73985e-176	0.431314	0.485	0.23	3.9258e-172	1	Cancer stem cells
CASC9	0	0.430831	0.364	0.07	0	1	Cancer stem cells
GALNT7	1.72611e-225	0.430618	0.446	0.169	3.89479e-221	1	Cancer stem cells
FEM1B	7.83352e-133	0.430582	0.406	0.202	1.76756e-128	1	Cancer stem cells
UFM1	9.85555e-160	0.430143	0.683	0.44	2.22381e-155	1	Cancer stem cells
SLC25A36	2.63439e-201	0.430084	0.622	0.317	5.94424e-197	1	Cancer stem cells
FAM89A	4.07454e-122	0.429213	0.494	0.293	9.1938e-118	1	Cancer stem cells
CSAG1	2.36027e-288	0.428828	0.403	0.11	5.32572e-284	1	Cancer stem cells
ARF5	7.26299e-184	0.42863	0.572	0.314	1.63882e-179	1	Cancer stem cells
ABI1	3.25358e-170	0.428562	0.607	0.356	7.34137e-166	1	Cancer stem cells
ZDHHC3	7.53403e-159	0.42841	0.558	0.325	1.69998e-154	1	Cancer stem cells
ESRP1	2.52102e-162	0.428285	0.483	0.254	5.68844e-158	1	Cancer stem cells
SUSD4	3.42137e-181	0.427623	0.378	0.148	7.71999e-177	1	Cancer stem cells
PLEC	3.27375e-178	0.425467	0.704	0.414	7.3869e-174	1	Cancer stem cells
TMEM79	2.58634e-103	0.42542	0.455	0.261	5.83582e-99	1	Cancer stem cells
SSH3	8.39329e-174	0.425013	0.449	0.208	1.89386e-169	1	Cancer stem cells
LMBRD2	3.4208e-274	0.42444	0.411	0.121	7.7187e-270	1	Cancer stem cells
COX17	1.77155e-145	0.424195	0.82	0.575	3.99732e-141	1	Cancer stem cells
KPNA4	5.4303e-184	0.423777	0.657	0.383	1.22529e-179	1	Cancer stem cells
BIRC2	3.30856e-205	0.423728	0.637	0.336	7.46544e-201	1	Cancer stem cells
RIT1	1.41735e-181	0.423562	0.523	0.262	3.19812e-177	1	Cancer stem cells
TSC22D1	2.08338e-193	0.422915	0.723	0.409	4.70094e-189	1	Cancer stem cells
GOLGA2	1.00591e-156	0.42118	0.603	0.363	2.26973e-152	1	Cancer stem cells
EIF3A	3.36032e-141	0.421179	0.794	0.539	7.58223e-137	1	Cancer stem cells
CDH3	2.16474e-105	0.421032	0.453	0.262	4.88453e-101	1	Cancer stem cells
LRRC1	6.75887e-177	0.421022	0.397	0.169	1.52507e-172	1	Cancer stem cells
TRIM2	1.13434e-293	0.420664	0.372	0.09	2.55953e-289	1	Cancer stem cells
IRX4	8.02518e-181	0.419653	0.343	0.119	1.8108e-176	1	Cancer stem cells
LAMP1	6.30724e-139	0.419401	0.749	0.504	1.42317e-134	1	Cancer stem cells
ANKRD22	4.9391e-162	0.418648	0.396	0.172	1.11446e-157	1	Cancer stem cells
ZDHHC12	2.41041e-128	0.417979	0.663	0.444	5.43885e-124	1	Cancer stem cells
CYP2S1	6.3549e-214	0.417587	0.395	0.134	1.43392e-209	1	Cancer stem cells
ERBB3	4.27697e-169	0.417102	0.386	0.164	9.65055e-165	1	Cancer stem cells
PCAT6	2.35995e-253	0.416966	0.363	0.104	5.32499e-249	1	Cancer stem cells
UBQLN1	6.30538e-171	0.416912	0.583	0.331	1.42275e-166	1	Cancer stem cells
FAM83A	2.16519e-67	0.416836	0.314	0.18	4.88554e-63	1	Cancer stem cells
SRD5A3	1.33558e-155	0.416707	0.425	0.202	3.01361e-151	1	Cancer stem cells
RPL22	8.42639e-122	0.41662	0.991	0.905	1.90133e-117	1	Cancer stem cells
AK4	1.00062e-153	0.416525	0.393	0.177	2.25781e-149	1	Cancer stem cells
PRSS8	2.68413e-146	0.4154	0.373	0.168	6.05646e-142	1	Cancer stem cells
MED19	8.306e-171	0.414345	0.592	0.338	1.87417e-166	1	Cancer stem cells
C15orf40	3.33592e-151	0.414245	0.558	0.323	7.52717e-147	1	Cancer stem cells
TMEM230	1.24864e-144	0.414229	0.746	0.49	2.81743e-140	1	Cancer stem cells
LEMD1	1.83718e-306	0.413785	0.297	0.054	4.14541e-302	1	Cancer stem cells
LTBR	5.98826e-133	0.41345	0.608	0.385	1.35119e-128	1	Cancer stem cells
NDUFB1	1.36532e-125	0.413216	0.83	0.589	3.0807e-121	1	Cancer stem cells
2022-09-10	6.79687e-124	0.413095	0.518	0.312	1.53364e-119	1	Cancer stem cells
EFHD2	1.39087e-159	0.412936	0.794	0.527	3.13835e-155	1	Cancer stem cells
RP11-467L13.7	1.4547e-125	0.412899	0.313	0.127	3.28239e-121	1	Cancer stem cells
UGCG	8.30224e-157	0.412827	0.54	0.282	1.87332e-152	1	Cancer stem cells
MAGEA3	0	0.412394	0.364	0.075	0	1	Cancer stem cells
GAREM1	1.70674e-288	0.412366	0.353	0.087	3.85109e-284	1	Cancer stem cells
LAMTOR1	4.84705e-118	0.411888	0.819	0.593	1.09369e-113	1	Cancer stem cells
EIF4G2	6.05513e-130	0.411851	0.855	0.624	1.36628e-125	1	Cancer stem cells
MAPRE1	3.46899e-162	0.41035	0.688	0.437	7.82743e-158	1	Cancer stem cells
SKIL	7.50341e-185	0.409699	0.6	0.304	1.69307e-180	1	Cancer stem cells
PDXK	5.26254e-110	0.409694	0.617	0.423	1.18744e-105	1	Cancer stem cells
RB1CC1	2.86327e-159	0.409671	0.599	0.337	6.46068e-155	1	Cancer stem cells
DARS	2.05172e-150	0.409101	0.632	0.387	4.62949e-146	1	Cancer stem cells
EXPH5	2.77593e-182	0.408875	0.318	0.105	6.26361e-178	1	Cancer stem cells
TMEM109	8.25873e-158	0.408642	0.618	0.364	1.8635e-153	1	Cancer stem cells
TM9SF4	2.21442e-174	0.408019	0.502	0.251	4.99662e-170	1	Cancer stem cells
RRAGC	9.33926e-158	0.407234	0.511	0.277	2.10731e-153	1	Cancer stem cells
PTPRZ1	1.03305e-132	0.40696	0.497	0.279	2.33097e-128	1	Cancer stem cells
SLC38A11	8.92754e-215	0.406553	0.647	0.329	2.01441e-210	1	Cancer stem cells
PPP2R2A	3.23371e-138	0.406268	0.618	0.388	7.29653e-134	1	Cancer stem cells
TTC33	2.83619e-224	0.405649	0.362	0.111	6.39957e-220	1	Cancer stem cells
ACTN4	4.8075e-136	0.405559	0.84	0.591	1.08476e-131	1	Cancer stem cells
SSNA1	2.06615e-135	0.405423	0.796	0.539	4.66207e-131	1	Cancer stem cells
MLLT4	1.13337e-141	0.404826	0.435	0.22	2.55733e-137	1	Cancer stem cells
TNFRSF1A	1.55607e-140	0.404774	0.649	0.418	3.51112e-136	1	Cancer stem cells
PAX9	1.17166e-142	0.404561	0.321	0.127	2.64373e-138	1	Cancer stem cells
NR2F6	2.76338e-111	0.404503	0.468	0.284	6.23529e-107	1	Cancer stem cells
CKB	4.92105e-167	0.404126	0.509	0.244	1.11039e-162	1	Cancer stem cells
RNF141	2.67889e-138	0.403511	0.479	0.268	6.04466e-134	1	Cancer stem cells
OPA1	3.50252e-199	0.403343	0.493	0.221	7.90309e-195	1	Cancer stem cells
MAP7	4.67103e-143	0.402942	0.422	0.215	1.05397e-138	1	Cancer stem cells
NDUFB9	3.4528e-128	0.402822	0.864	0.582	7.79089e-124	1	Cancer stem cells
GHITM	1.7943e-119	0.402701	0.807	0.573	4.04865e-115	1	Cancer stem cells
RIN2	1.38929e-149	0.402667	0.457	0.231	3.13479e-145	1	Cancer stem cells
CHST7	5.08282e-232	0.402498	0.419	0.142	1.14689e-227	1	Cancer stem cells
PFKL	8.76156e-156	0.402416	0.568	0.325	1.97696e-151	1	Cancer stem cells
ZBTB43	8.08168e-130	0.40168	0.459	0.243	1.82355e-125	1	Cancer stem cells
ABO	3.50455e-229	0.401277	0.379	0.122	7.90768e-225	1	Cancer stem cells
SLC12A6	2.31993e-236	0.401007	0.405	0.134	5.2347e-232	1	Cancer stem cells
CMIP	7.30925e-181	0.400963	0.557	0.289	1.64926e-176	1	Cancer stem cells
COX6A1	1.63101e-114	0.400886	0.954	0.748	3.6802e-110	1	Cancer stem cells
OSTF1	9.78181e-142	0.400566	0.717	0.49	2.20717e-137	1	Cancer stem cells
IRS2	1.15258e-130	0.400023	0.325	0.129	2.60068e-126	1	Cancer stem cells
CAPNS2	2.96029e-109	0.399782	0.551	0.305	6.6796e-105	1	Cancer stem cells
CASK	2.47948e-234	0.399084	0.514	0.208	5.59469e-230	1	Cancer stem cells
COPZ1	9.52112e-132	0.398795	0.701	0.474	2.14835e-127	1	Cancer stem cells
PARD3	9.3462e-146	0.398785	0.415	0.201	2.10888e-141	1	Cancer stem cells
RAB4A	1.20973e-138	0.397936	0.61	0.38	2.72964e-134	1	Cancer stem cells
GMPS	1.585e-150	0.397772	0.54	0.3	3.57639e-146	1	Cancer stem cells
UNC5B	1.59642e-203	0.397238	0.376	0.132	3.60217e-199	1	Cancer stem cells
VLDLR	1.64197e-304	0.39615	0.311	0.061	3.70495e-300	1	Cancer stem cells
PTPN12	3.35236e-132	0.395917	0.505	0.281	7.56427e-128	1	Cancer stem cells
ARRDC1	2.98136e-159	0.3959	0.559	0.318	6.72713e-155	1	Cancer stem cells
MAGEA6	6.21555e-287	0.395217	0.333	0.074	1.40248e-282	1	Cancer stem cells
FAM91A1	6.45387e-174	0.394722	0.475	0.219	1.45625e-169	1	Cancer stem cells
TCTEX1D2	1.54523e-131	0.394647	0.474	0.256	3.48666e-127	1	Cancer stem cells
CDC42BPB	3.38589e-133	0.394594	0.418	0.216	7.63992e-129	1	Cancer stem cells
RPL35	4.43524e-126	0.394521	0.996	0.963	1.00077e-121	1	Cancer stem cells
ACADVL	3.80641e-128	0.394168	0.666	0.443	8.58878e-124	1	Cancer stem cells
SERPINB5	7.90829e-140	0.394018	0.726	0.404	1.78443e-135	1	Cancer stem cells
SUGCT	2.10224e-162	0.39345	0.276	0.087	4.74349e-158	1	Cancer stem cells
IFNGR1	2.14622e-127	0.392842	0.636	0.413	4.84274e-123	1	Cancer stem cells
GNB1	2.10041e-152	0.392707	0.751	0.494	4.73936e-148	1	Cancer stem cells
CYP4F11	8.71605e-187	0.392185	0.356	0.121	1.96669e-182	1	Cancer stem cells
DPM2	1.49426e-144	0.391627	0.618	0.382	3.37164e-140	1	Cancer stem cells
ARHGEF12	4.96603e-160	0.391168	0.483	0.242	1.12053e-155	1	Cancer stem cells
SCARB2	7.3336e-167	0.390953	0.555	0.296	1.65475e-162	1	Cancer stem cells
SRSF8	6.47104e-195	0.390876	0.58	0.3	1.46013e-190	1	Cancer stem cells
C8orf82	6.77878e-120	0.390565	0.508	0.3	1.52956e-115	1	Cancer stem cells
BACE2	3.47707e-229	0.390438	0.411	0.138	7.84566e-225	1	Cancer stem cells
SOCS2	1.27666e-199	0.390145	0.436	0.163	2.88065e-195	1	Cancer stem cells
FGFR3	8.45e-126	0.390144	0.386	0.191	1.90666e-121	1	Cancer stem cells
TRAF7	1.23612e-132	0.389707	0.499	0.287	2.78917e-128	1	Cancer stem cells
TTC3	7.18118e-148	0.389689	0.607	0.348	1.62036e-143	1	Cancer stem cells
RPL38	3.58958e-126	0.389546	0.992	0.936	8.09952e-122	1	Cancer stem cells
CPNE8	5.46994e-196	0.388656	0.402	0.15	1.23424e-191	1	Cancer stem cells
TMED3	7.78788e-103	0.388371	0.634	0.437	1.75726e-98	1	Cancer stem cells
DBI	1.67563e-36	0.388187	0.912	0.736	3.78089e-32	1	Cancer stem cells
KEAP1	1.9346e-148	0.38816	0.474	0.246	4.36522e-144	1	Cancer stem cells
PFKP	4.62758e-152	0.387646	0.555	0.311	1.04417e-147	1	Cancer stem cells
TMED2	2.06836e-119	0.387359	0.697	0.476	4.66704e-115	1	Cancer stem cells
GPR157	4.82934e-194	0.386806	0.368	0.133	1.08969e-189	1	Cancer stem cells
SLC22A23	8.11864e-156	0.386101	0.382	0.168	1.83189e-151	1	Cancer stem cells
RPL39	1.35155e-127	0.386034	0.998	0.971	3.04964e-123	1	Cancer stem cells
SLC9A3R1	1.49848e-109	0.385923	0.697	0.472	3.38116e-105	1	Cancer stem cells
SWI5	6.31184e-155	0.385663	0.549	0.311	1.4242e-150	1	Cancer stem cells
MAP3K2	2.39722e-170	0.385209	0.571	0.296	5.40908e-166	1	Cancer stem cells
CPNE3	6.64816e-134	0.384648	0.669	0.422	1.50009e-129	1	Cancer stem cells
BAIAP2L1	9.41603e-200	0.384269	0.392	0.149	2.12463e-195	1	Cancer stem cells
TM2D1	1.55531e-157	0.383623	0.575	0.324	3.50939e-153	1	Cancer stem cells
BROX	3.46573e-145	0.382716	0.507	0.274	7.82008e-141	1	Cancer stem cells
PART1	9.46875e-124	0.382581	0.372	0.174	2.13653e-119	1	Cancer stem cells
YIPF3	9.66819e-143	0.382375	0.645	0.411	2.18153e-138	1	Cancer stem cells
ADAM23	1.40986e-222	0.382315	0.387	0.124	3.18122e-218	1	Cancer stem cells
RAB34	9.50947e-142	0.38192	0.537	0.296	2.14572e-137	1	Cancer stem cells
MTCH2	4.91646e-118	0.381771	0.667	0.434	1.10935e-113	1	Cancer stem cells
CKAP4	5.28782e-126	0.381673	0.551	0.336	1.19314e-121	1	Cancer stem cells
RAB3IP	5.07799e-187	0.381533	0.406	0.161	1.1458e-182	1	Cancer stem cells
NCEH1	3.33149e-186	0.381494	0.344	0.112	7.51718e-182	1	Cancer stem cells
CARD6	8.50875e-138	0.381232	0.344	0.148	1.91991e-133	1	Cancer stem cells
MTMR12	3.0145e-203	0.381031	0.4	0.146	6.80191e-199	1	Cancer stem cells
TWF1	3.12513e-110	0.380775	0.545	0.354	7.05153e-106	1	Cancer stem cells
SENP5	3.68172e-173	0.379754	0.473	0.221	8.30742e-169	1	Cancer stem cells
TSHZ2	1.9729e-169	0.379485	0.577	0.301	4.45165e-165	1	Cancer stem cells
RP11-382A20.3	3.79318e-164	0.378964	0.425	0.185	8.55894e-160	1	Cancer stem cells
TSTD1	1.73214e-105	0.378468	0.789	0.55	3.90839e-101	1	Cancer stem cells
PUF60	2.12485e-132	0.378324	0.746	0.499	4.79451e-128	1	Cancer stem cells
U47924.27	7.39239e-160	0.378206	0.307	0.107	1.66802e-155	1	Cancer stem cells
POPDC3	4.90084e-235	0.375956	0.325	0.086	1.10582e-230	1	Cancer stem cells
KCTD11	1.16553e-178	0.37595	0.353	0.13	2.62991e-174	1	Cancer stem cells
TSKU	5.22158e-154	0.375797	0.408	0.184	1.1782e-149	1	Cancer stem cells
CHMP5	2.36262e-120	0.37465	0.819	0.574	5.33103e-116	1	Cancer stem cells
RHCG	5.50664e-143	0.374437	0.499	0.246	1.24252e-138	1	Cancer stem cells
TRIM16	6.47594e-110	0.37393	0.532	0.329	1.46123e-105	1	Cancer stem cells
KRAS	4.57845e-168	0.373698	0.632	0.362	1.03308e-163	1	Cancer stem cells
HOTAIRM1	3.68297e-146	0.373646	0.398	0.177	8.31025e-142	1	Cancer stem cells
TMOD3	1.90586e-123	0.373593	0.67	0.444	4.30038e-119	1	Cancer stem cells
TMEM91	5.74897e-134	0.373536	0.404	0.201	1.2972e-129	1	Cancer stem cells
SSH2	1.34699e-174	0.37348	0.474	0.216	3.03935e-170	1	Cancer stem cells
ACTL6A	3.82221e-134	0.372571	0.514	0.291	8.62444e-130	1	Cancer stem cells
PPFIBP1	9.78472e-129	0.372471	0.471	0.261	2.20782e-124	1	Cancer stem cells
TMX2	2.76873e-134	0.372012	0.575	0.354	6.24735e-130	1	Cancer stem cells
KIAA1522	1.93282e-137	0.371919	0.438	0.23	4.36122e-133	1	Cancer stem cells
ALDH3B2	7.56722e-110	0.371689	0.356	0.176	1.70747e-105	1	Cancer stem cells
ANK3	2.61064e-193	0.371531	0.435	0.174	5.89066e-189	1	Cancer stem cells
TINAGL1	2.10916e-179	0.371376	0.382	0.139	4.7591e-175	1	Cancer stem cells
LURAP1L	2.09235e-255	0.37135	0.312	0.073	4.72118e-251	1	Cancer stem cells
PPCS	6.13016e-119	0.371307	0.666	0.453	1.38321e-114	1	Cancer stem cells
PHIP	8.64315e-153	0.371265	0.609	0.344	1.95024e-148	1	Cancer stem cells
MYO6	5.15445e-143	0.370984	0.384	0.177	1.16305e-138	1	Cancer stem cells
TAGLN2	1.66541e-89	0.370942	0.936	0.739	3.75782e-85	1	Cancer stem cells
TMPRSS11F	3.26551e-263	0.370459	0.279	0.056	7.36831e-259	1	Cancer stem cells
TAX1BP3	4.6287e-106	0.370268	0.648	0.426	1.04442e-101	1	Cancer stem cells
COPZ2	2.31885e-115	0.36984	0.468	0.268	5.23226e-111	1	Cancer stem cells
PSMD11	3.89568e-101	0.369361	0.666	0.468	8.79021e-97	1	Cancer stem cells
CLTC	5.93474e-117	0.369187	0.589	0.378	1.33912e-112	1	Cancer stem cells
HOOK1	3.04004e-144	0.369053	0.322	0.128	6.85954e-140	1	Cancer stem cells
SERPINE1	1.09847e-143	0.368453	0.347	0.136	2.47859e-139	1	Cancer stem cells
FAM83H-AS1	1.27743e-184	0.368413	0.345	0.121	2.88238e-180	1	Cancer stem cells
STX3	1.35632e-149	0.368326	0.374	0.161	3.0604e-145	1	Cancer stem cells
TJP1	1.65951e-115	0.368295	0.429	0.24	3.74451e-111	1	Cancer stem cells
RAB6A	3.428e-133	0.36821	0.568	0.344	7.73494e-129	1	Cancer stem cells
TMEM30A	5.14791e-131	0.367969	0.496	0.269	1.16157e-126	1	Cancer stem cells
C9orf16	1.2008e-110	0.367797	0.89	0.689	2.70948e-106	1	Cancer stem cells
ATP13A3	6.84922e-183	0.36766	0.486	0.213	1.54546e-178	1	Cancer stem cells
RDH10	4.78577e-200	0.367156	0.378	0.133	1.07986e-195	1	Cancer stem cells
METTL9	1.07764e-119	0.366403	0.645	0.437	2.43158e-115	1	Cancer stem cells
CSNK2A1	7.87672e-136	0.365341	0.542	0.321	1.7773e-131	1	Cancer stem cells
EFNB1	4.89942e-110	0.365024	0.424	0.236	1.1055e-105	1	Cancer stem cells
PCBD1	2.37913e-110	0.364664	0.63	0.416	5.36827e-106	1	Cancer stem cells
SLC20A2	3.10847e-99	0.36454	0.389	0.215	7.01396e-95	1	Cancer stem cells
GPR160	4.50485e-236	0.364436	0.333	0.086	1.01647e-231	1	Cancer stem cells
TES	7.28405e-142	0.364364	0.537	0.299	1.64357e-137	1	Cancer stem cells
MACROD1	3.62111e-139	0.363973	0.427	0.21	8.17068e-135	1	Cancer stem cells
COX8A	6.18193e-100	0.363811	0.961	0.764	1.39489e-95	1	Cancer stem cells
NMNAT3	3.27847e-184	0.363806	0.315	0.102	7.39755e-180	1	Cancer stem cells
RBM39	1.60597e-129	0.363468	0.919	0.725	3.62372e-125	1	Cancer stem cells
SPIN1	2.3176e-165	0.363416	0.42	0.185	5.22943e-161	1	Cancer stem cells
EHD2	3.17733e-138	0.363132	0.44	0.219	7.16933e-134	1	Cancer stem cells
ATP2B4	1.28399e-188	0.362974	0.563	0.27	2.8972e-184	1	Cancer stem cells
WNT5A	8.06775e-176	0.362962	0.35	0.12	1.82041e-171	1	Cancer stem cells
MT-ND4	1.71123e-93	0.362535	0.968	0.951	3.86121e-89	1	Cancer stem cells
ZFAND5	9.55594e-155	0.362359	0.77	0.495	2.1562e-150	1	Cancer stem cells
UBAP2	1.0144e-128	0.362074	0.468	0.259	2.28889e-124	1	Cancer stem cells
LAPTM4A	1.24942e-121	0.361928	0.875	0.605	2.8192e-117	1	Cancer stem cells
POR	1.93102e-118	0.361182	0.486	0.288	4.35716e-114	1	Cancer stem cells
AMN	2.15808e-159	0.361168	0.39	0.168	4.86949e-155	1	Cancer stem cells
CHMP2A	1.81568e-101	0.361052	0.84	0.613	4.09689e-97	1	Cancer stem cells
CYSTM1	2.89175e-143	0.360956	0.555	0.305	6.52494e-139	1	Cancer stem cells
EIF3M	2.33291e-95	0.360711	0.816	0.583	5.26397e-91	1	Cancer stem cells
STON2	8.42122e-164	0.360633	0.37	0.15	1.90016e-159	1	Cancer stem cells
RAB2A	2.56273e-118	0.360465	0.839	0.584	5.78255e-114	1	Cancer stem cells
CBR3	4.90634e-87	0.360367	0.532	0.329	1.10707e-82	1	Cancer stem cells
UQCR10	1.26591e-82	0.360355	0.927	0.706	2.85639e-78	1	Cancer stem cells
PCIF1	3.48267e-165	0.360302	0.44	0.2	7.8583e-161	1	Cancer stem cells
ZNF639	6.54483e-170	0.359305	0.412	0.173	1.47678e-165	1	Cancer stem cells
SH3BP4	1.64175e-160	0.359197	0.31	0.107	3.70444e-156	1	Cancer stem cells
FAM103A1	6.20085e-136	0.359009	0.628	0.405	1.39916e-131	1	Cancer stem cells
TRIO	4.77855e-172	0.358887	0.365	0.139	1.07823e-167	1	Cancer stem cells
CLOCK	2.45347e-175	0.358719	0.373	0.143	5.536e-171	1	Cancer stem cells
ASPH	9.47762e-102	0.358434	0.532	0.336	2.13853e-97	1	Cancer stem cells
TRMT112	6.35907e-108	0.358414	0.935	0.71	1.43486e-103	1	Cancer stem cells
ATP6V1F	9.08503e-107	0.358376	0.911	0.666	2.04995e-102	1	Cancer stem cells
LAMA5	2.00832e-149	0.357589	0.37	0.157	4.53158e-145	1	Cancer stem cells
CETN2	2.74391e-106	0.356891	0.497	0.31	6.19135e-102	1	Cancer stem cells
TPST1	1.37613e-216	0.355918	0.325	0.093	3.10509e-212	1	Cancer stem cells
LIMCH1	4.26373e-146	0.355862	0.347	0.143	9.62068e-142	1	Cancer stem cells
APH1A	9.21593e-117	0.355448	0.62	0.409	2.07948e-112	1	Cancer stem cells
ME1	3.80891e-127	0.354079	0.433	0.22	8.59442e-123	1	Cancer stem cells
PGM2L1	2.27989e-171	0.353628	0.379	0.138	5.14435e-167	1	Cancer stem cells
ANKRD17	1.16649e-145	0.353483	0.5	0.262	2.63207e-141	1	Cancer stem cells
ALDH3A1	1.87281e-93	0.352759	0.618	0.37	4.22581e-89	1	Cancer stem cells
MARK3	2.92556e-122	0.352504	0.531	0.324	6.60124e-118	1	Cancer stem cells
FBLIM1	5.70717e-114	0.352185	0.468	0.267	1.28777e-109	1	Cancer stem cells
ATP9A	2.71615e-235	0.35194	0.363	0.108	6.12873e-231	1	Cancer stem cells
ATP6V1E1	1.02624e-111	0.351875	0.685	0.469	2.3156e-107	1	Cancer stem cells
NACA	7.79727e-126	0.351237	0.992	0.936	1.75938e-121	1	Cancer stem cells
CAMSAP2	3.38338e-132	0.35099	0.393	0.187	7.63426e-128	1	Cancer stem cells
SMAP1	5.5246e-120	0.350341	0.602	0.388	1.24657e-115	1	Cancer stem cells
USP46	1.4135e-173	0.350249	0.346	0.126	3.18943e-169	1	Cancer stem cells
COL27A1	1.51319e-136	0.349975	0.35	0.149	3.41437e-132	1	Cancer stem cells
NOL3	6.60807e-103	0.34976	0.405	0.23	1.49105e-98	1	Cancer stem cells
ARHGEF35	1.08057e-85	0.349753	0.411	0.251	2.4382e-81	1	Cancer stem cells
BTF3L4	1.70036e-125	0.34936	0.699	0.468	3.83668e-121	1	Cancer stem cells
CHP1	1.81054e-117	0.348054	0.52	0.321	4.08529e-113	1	Cancer stem cells
ZCRB1	4.73399e-129	0.347785	0.734	0.495	1.06818e-124	1	Cancer stem cells
PARL	7.51774e-117	0.347753	0.593	0.386	1.6963e-112	1	Cancer stem cells
UBE2K	9.93536e-127	0.346497	0.668	0.449	2.24181e-122	1	Cancer stem cells
EDF1	5.13766e-90	0.34639	0.964	0.782	1.15926e-85	1	Cancer stem cells
APMAP	1.11214e-161	0.345794	0.521	0.257	2.50943e-157	1	Cancer stem cells
DBP	1.10419e-95	0.345597	0.377	0.205	2.49149e-91	1	Cancer stem cells
TMEM41A	2.77269e-130	0.345529	0.417	0.212	6.2563e-126	1	Cancer stem cells
GNAS	1.08633e-104	0.345526	0.962	0.786	2.45119e-100	1	Cancer stem cells
RAB7A	1.588e-119	0.345433	0.783	0.543	3.58315e-115	1	Cancer stem cells
BLVRA	6.13526e-96	0.34537	0.57	0.387	1.38436e-91	1	Cancer stem cells
TAF1D1	7.954e-97	0.345197	0.833	0.639	1.79474e-92	1	Cancer stem cells
IGSF3	7.31017e-144	0.3444	0.385	0.174	1.64947e-139	1	Cancer stem cells
HIF1A	3.6952e-123	0.343442	0.684	0.449	8.33785e-119	1	Cancer stem cells
SURF1	1.31394e-125	0.342836	0.613	0.391	2.96478e-121	1	Cancer stem cells
PAFAH1B2	5.83801e-132	0.342111	0.553	0.326	1.31729e-127	1	Cancer stem cells
KRT10	5.41745e-305	0.342061	0.948	0.64	1.22239e-300	1	Cancer stem cells
MSANTD3	1.34905e-103	0.340944	0.393	0.211	3.044e-99	1	Cancer stem cells
GNB2	5.28128e-111	0.340747	0.796	0.558	1.19167e-106	1	Cancer stem cells
PPP1R16A	1.40903e-115	0.340285	0.393	0.198	3.17933e-111	1	Cancer stem cells
PLTP	5.45974e-99	0.339358	0.49	0.281	1.23194e-94	1	Cancer stem cells
SAMD1	1.12283e-104	0.339341	0.515	0.32	2.53354e-100	1	Cancer stem cells
FLNB	1.10548e-111	0.339178	0.45	0.25	2.49442e-107	1	Cancer stem cells
PET100	8.96735e-121	0.338995	0.774	0.55	2.02339e-116	1	Cancer stem cells
TSPAN3	5.55437e-96	0.338952	0.493	0.316	1.25329e-91	1	Cancer stem cells
CAPNS1	1.27643e-93	0.338123	0.774	0.558	2.88015e-89	1	Cancer stem cells
IDH2	2.73084e-101	0.337952	0.646	0.449	6.16187e-97	1	Cancer stem cells
TNS4	3.57527e-140	0.337827	0.364	0.159	8.06724e-136	1	Cancer stem cells
CSRP1	1.73254e-95	0.337188	0.543	0.356	3.90931e-91	1	Cancer stem cells
RAD9A	4.50874e-146	0.337082	0.439	0.209	1.01735e-141	1	Cancer stem cells
TMBIM6	7.98617e-92	0.336965	0.926	0.722	1.802e-87	1	Cancer stem cells
CDK5RAP2	5.51662e-98	0.33658	0.381	0.194	1.24477e-93	1	Cancer stem cells
YWHAB	2.3894e-95	0.336516	0.946	0.774	5.39145e-91	1	Cancer stem cells
MRPS30	3.70339e-115	0.336224	0.482	0.282	8.35632e-111	1	Cancer stem cells
VPS26A	4.9507e-108	0.335286	0.555	0.363	1.11708e-103	1	Cancer stem cells
UGDH	1.60601e-97	0.335273	0.398	0.209	3.62379e-93	1	Cancer stem cells
DCTN2	2.8209e-108	0.334444	0.629	0.423	6.36507e-104	1	Cancer stem cells
SPTBN1	1.99987e-144	0.333558	0.518	0.274	4.5125e-140	1	Cancer stem cells
C19orf24	1.48718e-110	0.333421	0.715	0.493	3.35567e-106	1	Cancer stem cells
NDUFA8	6.15741e-100	0.333264	0.65	0.446	1.38936e-95	1	Cancer stem cells
RNF126	2.25517e-114	0.332923	0.635	0.422	5.08856e-110	1	Cancer stem cells
ZDHHC5	6.29596e-94	0.332583	0.445	0.275	1.42062e-89	1	Cancer stem cells
GTF2H5	2.7646e-78	0.332527	0.682	0.493	6.23804e-74	1	Cancer stem cells
TMEM256	1.59779e-104	0.332456	0.686	0.473	3.60526e-100	1	Cancer stem cells
GADD45A1	1.46185e-113	0.332203	0.692	0.444	3.29851e-109	1	Cancer stem cells
CAMK1D	8.03597e-148	0.33211	0.379	0.162	1.81324e-143	1	Cancer stem cells
AACS	4.63569e-122	0.331885	0.364	0.176	1.046e-117	1	Cancer stem cells
VWA1	5.148e-125	0.330822	0.419	0.215	1.1616e-120	1	Cancer stem cells
ZFAND6	1.51856e-131	0.330385	0.638	0.413	3.42649e-127	1	Cancer stem cells
CYC1	1.2978e-104	0.330338	0.78	0.522	2.92836e-100	1	Cancer stem cells
PPP1R13L	1.50912e-79	0.330326	0.414	0.261	3.40518e-75	1	Cancer stem cells
EIF4B	6.15637e-93	0.330094	0.669	0.473	1.38912e-88	1	Cancer stem cells
PLP2	2.81023e-75	0.329716	0.919	0.646	6.34101e-71	1	Cancer stem cells
ABHD2	7.06211e-139	0.329618	0.413	0.188	1.5935e-134	1	Cancer stem cells
SUMO2	1.08955e-91	0.329415	0.961	0.8	2.45847e-87	1	Cancer stem cells
IARS2	3.36439e-120	0.32939	0.51	0.295	7.5914e-116	1	Cancer stem cells
RNF128	5.64211e-265	0.329257	0.271	0.052	1.27309e-260	1	Cancer stem cells
WDR70	4.21893e-116	0.32912	0.427	0.224	9.51959e-112	1	Cancer stem cells
RASEF	4.20305e-253	0.328966	0.284	0.061	9.48377e-249	1	Cancer stem cells
CARD19	3.74194e-108	0.328881	0.531	0.329	8.44332e-104	1	Cancer stem cells
PRKCSH	8.84711e-120	0.32881	0.56	0.342	1.99626e-115	1	Cancer stem cells
RRAGD	3.92011e-128	0.328456	0.314	0.127	8.84534e-124	1	Cancer stem cells
UBXN1	5.2742e-120	0.328456	0.861	0.643	1.19007e-115	1	Cancer stem cells
RABGAP1	7.01147e-133	0.328451	0.429	0.211	1.58207e-128	1	Cancer stem cells
GANAB	7.27629e-111	0.328365	0.5	0.292	1.64182e-106	1	Cancer stem cells
CA11	2.55668e-184	0.328357	0.31	0.095	5.76889e-180	1	Cancer stem cells
SIAH1	3.9024e-111	0.328097	0.38	0.193	8.80536e-107	1	Cancer stem cells
RAB40B	5.16907e-107	0.327314	0.332	0.157	1.16635e-102	1	Cancer stem cells
SYF2	7.58672e-117	0.326666	0.824	0.601	1.71187e-112	1	Cancer stem cells
SET	1.27199e-85	0.326595	0.902	0.689	2.87012e-81	1	Cancer stem cells
PIGX	5.11752e-111	0.3263	0.529	0.305	1.15472e-106	1	Cancer stem cells
EPB41L4B	2.46476e-240	0.325618	0.292	0.068	5.5615e-236	1	Cancer stem cells
SRC	3.09709e-145	0.325341	0.365	0.154	6.98827e-141	1	Cancer stem cells
CH17-360D5.2	1.52094e-91	0.324953	0.381	0.22	3.43184e-87	1	Cancer stem cells
SOX15	6.23007e-96	0.324077	0.503	0.307	1.40575e-91	1	Cancer stem cells
SLC25A1	2.37034e-114	0.324024	0.523	0.317	5.34844e-110	1	Cancer stem cells
EGLN1	1.16966e-136	0.322681	0.344	0.144	2.63922e-132	1	Cancer stem cells
ARPC5L	3.00898e-96	0.322596	0.835	0.593	6.78947e-92	1	Cancer stem cells
TMED4	2.57733e-115	0.322534	0.579	0.37	5.81549e-111	1	Cancer stem cells
FAM127B	9.3742e-87	0.322191	0.521	0.346	2.11519e-82	1	Cancer stem cells
C5orf22	1.97529e-191	0.32216	0.34	0.111	4.45704e-187	1	Cancer stem cells
KCNK6	1.37453e-89	0.321769	0.462	0.29	3.1015e-85	1	Cancer stem cells
RPL12	2.17935e-62	0.321712	0.996	0.962	4.91749e-58	1	Cancer stem cells
PRRC2B	3.7359e-157	0.321644	0.532	0.274	8.42969e-153	1	Cancer stem cells
ZFP91	5.59307e-112	0.321335	0.414	0.217	1.26202e-107	1	Cancer stem cells
ANAPC11	9.50484e-83	0.32019	0.809	0.599	2.14467e-78	1	Cancer stem cells
ATP2B1	4.85933e-134	0.319847	0.562	0.313	1.09646e-129	1	Cancer stem cells
DYNC1I2	2.91877e-99	0.318996	0.673	0.473	6.5859e-95	1	Cancer stem cells
GTF2I	5.6936e-97	0.318462	0.682	0.476	1.2847e-92	1	Cancer stem cells
PSMB5	5.67528e-77	0.318155	0.792	0.536	1.28057e-72	1	Cancer stem cells
GRB7	3.3043e-135	0.317789	0.314	0.127	7.45582e-131	1	Cancer stem cells
EXOC3-AS1	5.4479e-160	0.31719	0.314	0.108	1.22926e-155	1	Cancer stem cells
MED16	1.17884e-114	0.317164	0.402	0.209	2.65993e-110	1	Cancer stem cells
UBAP1	1.15592e-117	0.317138	0.362	0.173	2.60821e-113	1	Cancer stem cells
EPHA4	1.36638e-207	0.317003	0.301	0.083	3.0831e-203	1	Cancer stem cells
MMP2	1.54466e-195	0.316913	0.368	0.12	3.48538e-191	1	Cancer stem cells
GINM1	2.80732e-103	0.316747	0.542	0.348	6.33443e-99	1	Cancer stem cells
HDAC2	2.98757e-90	0.316341	0.502	0.323	6.74116e-86	1	Cancer stem cells
ITGB4	2.91383e-83	0.316018	0.4	0.219	6.57477e-79	1	Cancer stem cells
EDIL3	4.44733e-187	0.315951	0.276	0.074	1.00349e-182	1	Cancer stem cells
LARP6	4.64698e-119	0.315769	0.339	0.146	1.04854e-114	1	Cancer stem cells
VCL	1.94713e-79	0.31532	0.429	0.27	4.3935e-75	1	Cancer stem cells
ALDH16A1	3.12517e-100	0.31487	0.413	0.233	7.05163e-96	1	Cancer stem cells
FAM102A	1.45878e-157	0.314848	0.454	0.209	3.29159e-153	1	Cancer stem cells
S100A16	2.50079e-117	0.314602	0.936	0.565	5.64279e-113	1	Cancer stem cells
FAM120AOS	3.20399e-124	0.314558	0.46	0.246	7.22949e-120	1	Cancer stem cells
BCAP31	1.35442e-88	0.314223	0.775	0.553	3.05612e-84	1	Cancer stem cells
RP11-841O20.2	2.63229e-162	0.313627	0.3	0.099	5.9395e-158	1	Cancer stem cells
CWC15	1.0266e-115	0.313615	0.763	0.53	2.31641e-111	1	Cancer stem cells
C6orf132	2.18424e-74	0.312918	0.396	0.248	4.92852e-70	1	Cancer stem cells
SLC44A2	3.98389e-143	0.312784	0.429	0.198	8.98924e-139	1	Cancer stem cells
FAM83F	4.26483e-98	0.312434	0.312	0.152	9.62316e-94	1	Cancer stem cells
PEX13	2.07182e-108	0.31238	0.364	0.186	4.67485e-104	1	Cancer stem cells
SNRPA1	1.78418e-89	0.312291	0.614	0.422	4.02581e-85	1	Cancer stem cells
CYB5R3	3.0193e-118	0.312014	0.594	0.379	6.81275e-114	1	Cancer stem cells
ALKBH7	2.59351e-99	0.3109	0.717	0.501	5.85199e-95	1	Cancer stem cells
ITGB6	7.63389e-123	0.310722	0.294	0.118	1.72251e-118	1	Cancer stem cells
MAP3K4	3.51298e-133	0.310531	0.384	0.174	7.92668e-129	1	Cancer stem cells
IMPAD1	6.46387e-118	0.310503	0.443	0.242	1.45851e-113	1	Cancer stem cells
HDAC1	5.16902e-103	0.310318	0.574	0.375	1.16634e-98	1	Cancer stem cells
SLC7A11	8.82523e-139	0.310164	0.317	0.116	1.99132e-134	1	Cancer stem cells
SLC33A1	2.40996e-152	0.309961	0.368	0.148	5.43784e-148	1	Cancer stem cells
CAPZA2	4.05958e-103	0.309923	0.656	0.448	9.16003e-99	1	Cancer stem cells
LINC00511	5.76307e-89	0.309638	0.286	0.137	1.30038e-84	1	Cancer stem cells
ANKH	8.29862e-117	0.309476	0.389	0.189	1.8725e-112	1	Cancer stem cells
ESRRA	2.01472e-92	0.30942	0.517	0.336	4.54601e-88	1	Cancer stem cells
SRP72	2.00859e-86	0.309212	0.65	0.465	4.53219e-82	1	Cancer stem cells
SIK3	4.28572e-144	0.309162	0.361	0.152	9.67031e-140	1	Cancer stem cells
RAB11B	7.72537e-112	0.30899	0.517	0.315	1.74315e-107	1	Cancer stem cells
GYG1	1.00064e-124	0.308924	0.518	0.294	2.25783e-120	1	Cancer stem cells
SCYL1	2.58896e-117	0.308774	0.427	0.231	5.84173e-113	1	Cancer stem cells
RTN4	1.70254e-74	0.308505	0.827	0.609	3.84161e-70	1	Cancer stem cells
COBLL1	7.60876e-88	0.308185	0.389	0.226	1.71684e-83	1	Cancer stem cells
COA6	7.64925e-82	0.30746	0.609	0.43	1.72598e-77	1	Cancer stem cells
YWHAG	4.38476e-91	0.307042	0.635	0.44	9.89377e-87	1	Cancer stem cells
MEGF9	1.33532e-144	0.307036	0.34	0.133	3.01303e-140	1	Cancer stem cells
HIPK3	1.59552e-129	0.307034	0.443	0.228	3.60014e-125	1	Cancer stem cells
AC009410.1	2.96849e-266	0.30701	0.256	0.044	6.6981e-262	1	Cancer stem cells
YEATS2	2.43292e-153	0.306246	0.349	0.136	5.48964e-149	1	Cancer stem cells
VGLL4	1.04757e-100	0.306205	0.491	0.297	2.36373e-96	1	Cancer stem cells
SEC61G	2.73256e-70	0.306093	0.915	0.69	6.16574e-66	1	Cancer stem cells
AUH	9.2996e-125	0.305291	0.31	0.127	2.09836e-120	1	Cancer stem cells
ZNF750	5.45077e-59	0.305173	0.379	0.238	1.22991e-54	1	Cancer stem cells
GCLM	2.83162e-74	0.305159	0.379	0.22	6.38926e-70	1	Cancer stem cells
MFSD1	2.69846e-124	0.305132	0.474	0.26	6.08881e-120	1	Cancer stem cells
RBFOX2	2.80691e-90	0.305113	0.338	0.178	6.33352e-86	1	Cancer stem cells
CORO2A	9.32324e-150	0.30509	0.357	0.143	2.1037e-145	1	Cancer stem cells
RAB13	2.59696e-99	0.305088	0.698	0.466	5.85977e-95	1	Cancer stem cells
RAB11A	2.56062e-89	0.305061	0.745	0.526	5.77778e-85	1	Cancer stem cells
PSMB7	6.96528e-76	0.30496	0.794	0.56	1.57165e-71	1	Cancer stem cells
RAB1A	3.361e-101	0.304806	0.664	0.466	7.58377e-97	1	Cancer stem cells
TM9SF3	8.51481e-108	0.304674	0.595	0.389	1.92128e-103	1	Cancer stem cells
IGF2R	7.86444e-148	0.304523	0.468	0.227	1.77453e-143	1	Cancer stem cells
SRP9	8.44911e-87	0.304192	0.77	0.569	1.90646e-82	1	Cancer stem cells
DUSP14	9.63141e-79	0.303528	0.457	0.293	2.17323e-74	1	Cancer stem cells
DDB1	1.60237e-105	0.303013	0.466	0.272	3.61558e-101	1	Cancer stem cells
ANAPC7	1.21765e-89	0.302266	0.396	0.231	2.7475e-85	1	Cancer stem cells
TM9SF2	3.80597e-93	0.301959	0.518	0.333	8.5878e-89	1	Cancer stem cells
MAFG	2.53328e-102	0.301477	0.395	0.209	5.71609e-98	1	Cancer stem cells
LYPLA1	9.86616e-94	0.300775	0.582	0.391	2.2262e-89	1	Cancer stem cells
ICK	9.69522e-96	0.300252	0.36	0.187	2.18763e-91	1	Cancer stem cells
MRPL14	1.97056e-79	0.29998	0.746	0.524	4.44637e-75	1	Cancer stem cells
CALU	6.23104e-111	0.299932	0.535	0.313	1.40597e-106	1	Cancer stem cells
YIPF2	1.79196e-88	0.299894	0.416	0.248	4.04339e-84	1	Cancer stem cells
ABCG1	2.56335e-168	0.299111	0.319	0.103	5.78393e-164	1	Cancer stem cells
CAMTA1	1.61246e-99	0.298952	0.686	0.478	3.63835e-95	1	Cancer stem cells
EPN2	1.04977e-70	0.298892	0.4	0.254	2.36869e-66	1	Cancer stem cells
WNT2B	5.2148e-160	0.298791	0.282	0.088	1.17667e-155	1	Cancer stem cells
TNC	6.19344e-95	0.298764	0.359	0.167	1.39749e-90	1	Cancer stem cells
H3F3A	3.31601e-93	0.29875	0.985	0.904	7.48224e-89	1	Cancer stem cells
NMRK1	2.0637e-111	0.298708	0.496	0.293	4.65653e-107	1	Cancer stem cells
BNC1	4.14082e-112	0.298701	0.29	0.124	9.34335e-108	1	Cancer stem cells
SLC35C2	1.30516e-91	0.298296	0.454	0.276	2.94497e-87	1	Cancer stem cells
SRSF9	2.52478e-73	0.297957	0.842	0.641	5.69692e-69	1	Cancer stem cells
GTF2E2	7.79799e-128	0.29793	0.452	0.237	1.75954e-123	1	Cancer stem cells
MORC3	4.99975e-126	0.297904	0.47	0.251	1.12814e-121	1	Cancer stem cells
ATG4D	1.21846e-121	0.297601	0.421	0.217	2.74933e-117	1	Cancer stem cells
ABRACL	5.48155e-107	0.297493	0.772	0.538	1.23686e-102	1	Cancer stem cells
CLTA	4.60449e-70	0.297077	0.893	0.653	1.03896e-65	1	Cancer stem cells
AGO2	1.46191e-145	0.296771	0.449	0.215	3.29865e-141	1	Cancer stem cells
UQCC3	2.53709e-75	0.2966	0.573	0.398	5.72469e-71	1	Cancer stem cells
ADSS	5.41505e-108	0.296284	0.557	0.353	1.22185e-103	1	Cancer stem cells
DENND2C	8.38885e-73	0.295625	0.333	0.189	1.89286e-68	1	Cancer stem cells
DGKA	1.56194e-127	0.295461	0.446	0.232	3.52436e-123	1	Cancer stem cells
RPL18	1.14782e-68	0.29511	0.994	0.962	2.58993e-64	1	Cancer stem cells
UBE2V1	5.18848e-128	0.294951	0.326	0.138	1.17073e-123	1	Cancer stem cells
SOWAHC	4.52513e-61	0.294848	0.394	0.259	1.02105e-56	1	Cancer stem cells
OSBPL2	1.01421e-109	0.294847	0.372	0.189	2.28846e-105	1	Cancer stem cells
OTUB1	8.34823e-104	0.294648	0.659	0.449	1.88369e-99	1	Cancer stem cells
TLE41	2.86066e-159	0.294559	0.589	0.328	6.45478e-155	1	Cancer stem cells
FRMD8	2.57119e-76	0.294388	0.344	0.194	5.80163e-72	1	Cancer stem cells
GSR	3.15346e-128	0.29415	0.386	0.174	7.11546e-124	1	Cancer stem cells
RP11-44F21.5	2.37511e-140	0.293563	0.308	0.114	5.3592e-136	1	Cancer stem cells
C5orf42	3.13632e-152	0.293483	0.335	0.123	7.07679e-148	1	Cancer stem cells
SMIM14	5.337e-65	0.293044	0.505	0.355	1.20424e-60	1	Cancer stem cells
PTPN14	2.0249e-128	0.292882	0.285	0.107	4.56899e-124	1	Cancer stem cells
TXNDC12	5.65013e-109	0.292621	0.61	0.397	1.2749e-104	1	Cancer stem cells
YTHDC11	4.34927e-120	0.292195	0.633	0.398	9.8137e-116	1	Cancer stem cells
ALG1L	8.83942e-89	0.291973	0.328	0.169	1.99453e-84	1	Cancer stem cells
NDUFC2	1.57655e-71	0.291593	0.862	0.622	3.55733e-67	1	Cancer stem cells
GPRC5C	1.18564e-174	0.291585	0.282	0.082	2.67529e-170	1	Cancer stem cells
RPL7	2.33787e-62	0.291533	0.988	0.905	5.27518e-58	1	Cancer stem cells
KDM3A	1.70312e-142	0.291492	0.3	0.107	3.84293e-138	1	Cancer stem cells
USP31	1.08847e-112	0.291398	0.292	0.121	2.45602e-108	1	Cancer stem cells
MRPL13	1.08519e-66	0.29131	0.65	0.465	2.44861e-62	1	Cancer stem cells
ARHGEF5	4.03735e-74	0.291258	0.351	0.207	9.10988e-70	1	Cancer stem cells
MXRA7	3.24929e-109	0.291207	0.496	0.287	7.33169e-105	1	Cancer stem cells
MKNK1	9.57747e-91	0.291192	0.437	0.261	2.16106e-86	1	Cancer stem cells
RCOR1	6.15425e-75	0.291004	0.377	0.229	1.38865e-70	1	Cancer stem cells
DHX32	3.9597e-107	0.290561	0.33	0.158	8.93468e-103	1	Cancer stem cells
MKKS	1.76824e-78	0.290447	0.62	0.436	3.98985e-74	1	Cancer stem cells
MFN1	1.34378e-93	0.290408	0.37	0.2	3.0321e-89	1	Cancer stem cells
AAK11	2.43869e-163	0.290381	0.653	0.366	5.50265e-159	1	Cancer stem cells
ARHGAP21	2.29376e-80	0.289532	0.352	0.195	5.17565e-76	1	Cancer stem cells
TMEM99	1.66665e-93	0.289384	0.357	0.19	3.76064e-89	1	Cancer stem cells
C9orf69	2.99124e-84	0.289319	0.379	0.22	6.74944e-80	1	Cancer stem cells
BPGM	1.87445e-75	0.288953	0.379	0.224	4.22952e-71	1	Cancer stem cells
CDK6	6.84876e-115	0.288637	0.411	0.203	1.54535e-110	1	Cancer stem cells
FBXW5	2.78565e-100	0.288413	0.622	0.427	6.28554e-96	1	Cancer stem cells
MYCBP2	6.33509e-78	0.288365	0.682	0.508	1.42945e-73	1	Cancer stem cells
DNAJC3	1.78384e-116	0.287898	0.489	0.273	4.02506e-112	1	Cancer stem cells
MYH9	1.72382e-96	0.287792	0.703	0.492	3.88963e-92	1	Cancer stem cells
AHCY	4.59096e-66	0.287702	0.492	0.338	1.0359e-61	1	Cancer stem cells
MARCKSL1	4.93608e-136	0.28766	0.686	0.407	1.11378e-131	1	Cancer stem cells
QSOX1	7.6919e-110	0.287632	0.361	0.171	1.7356e-105	1	Cancer stem cells
RNF19B	1.94996e-105	0.287471	0.438	0.245	4.39989e-101	1	Cancer stem cells
KIF1B	1.51899e-97	0.287094	0.364	0.188	3.42744e-93	1	Cancer stem cells
TACC2	4.31333e-87	0.286794	0.388	0.219	9.7326e-83	1	Cancer stem cells
PUM1	5.00861e-118	0.286571	0.553	0.339	1.13014e-113	1	Cancer stem cells
UBE2Q2	2.22002e-84	0.2862	0.425	0.257	5.00926e-80	1	Cancer stem cells
UBE2M	1.49189e-80	0.285919	0.751	0.537	3.3663e-76	1	Cancer stem cells
LINC01287	1.00502e-183	0.285859	0.304	0.087	2.26774e-179	1	Cancer stem cells
SVIL	1.92718e-71	0.285279	0.441	0.291	4.34849e-67	1	Cancer stem cells
PPME1	3.21147e-83	0.285242	0.367	0.212	7.24636e-79	1	Cancer stem cells
TOLLIP	4.09995e-80	0.285113	0.519	0.349	9.25112e-76	1	Cancer stem cells
FAT2	3.92234e-83	0.284782	0.339	0.185	8.85037e-79	1	Cancer stem cells
RP11-792A8.4	6.30095e-108	0.284761	0.351	0.168	1.42175e-103	1	Cancer stem cells
RAB1B	6.69545e-91	0.284496	0.594	0.406	1.51076e-86	1	Cancer stem cells
PALMD	8.55906e-79	0.284073	0.391	0.233	1.93127e-74	1	Cancer stem cells
MTUS1	1.6031e-78	0.283969	0.389	0.23	3.61724e-74	1	Cancer stem cells
WSB2	6.10714e-85	0.283747	0.386	0.223	1.37802e-80	1	Cancer stem cells
ZBTB44	1.64862e-97	0.283413	0.398	0.216	3.71995e-93	1	Cancer stem cells
MIR22HG	3.49013e-82	0.283331	0.355	0.195	7.87513e-78	1	Cancer stem cells
ADAM17	1.04437e-103	0.283326	0.432	0.241	2.35651e-99	1	Cancer stem cells
ALDH1A1	4.7681e-105	0.283141	0.303	0.125	1.07588e-100	1	Cancer stem cells
TMEM30B	4.98625e-104	0.283101	0.322	0.152	1.1251e-99	1	Cancer stem cells
PUM2	1.07028e-121	0.282929	0.407	0.198	2.41499e-117	1	Cancer stem cells
2022-03-05	1.57731e-81	0.282698	0.439	0.281	3.55905e-77	1	Cancer stem cells
ELL2	6.99108e-82	0.282647	0.468	0.296	1.57747e-77	1	Cancer stem cells
NHSL1	2.50727e-107	0.282462	0.28	0.118	5.6574e-103	1	Cancer stem cells
MYOF	2.06268e-76	0.282347	0.391	0.237	4.65423e-72	1	Cancer stem cells
FBLN1	2.24893e-122	0.282242	0.317	0.129	5.07449e-118	1	Cancer stem cells
ZNF664	6.51907e-120	0.281623	0.309	0.129	1.47096e-115	1	Cancer stem cells
CHRAC1	4.86303e-105	0.28156	0.455	0.262	1.09729e-100	1	Cancer stem cells
FTL	1.01715e-285	0.281549	0.995	0.916	2.2951e-281	1	Cancer stem cells
MYO5A	1.10437e-118	0.281219	0.353	0.161	2.4919e-114	1	Cancer stem cells
ZNF622	9.25105e-112	0.280946	0.511	0.303	2.08741e-107	1	Cancer stem cells
NAA38	2.57146e-73	0.280501	0.746	0.541	5.80224e-69	1	Cancer stem cells
MKNK2	4.78763e-78	0.280299	0.524	0.349	1.08028e-73	1	Cancer stem cells
COA4	1.86206e-77	0.280167	0.677	0.475	4.20154e-73	1	Cancer stem cells
SERINC1	6.55104e-128	0.280095	0.605	0.365	1.47818e-123	1	Cancer stem cells
KCTD1	2.28103e-61	0.279721	0.383	0.254	5.14691e-57	1	Cancer stem cells
LZIC	2.67175e-82	0.279521	0.443	0.279	6.02854e-78	1	Cancer stem cells
HES1	7.40448e-53	0.279403	0.563	0.394	1.67075e-48	1	Cancer stem cells
LAMA3	8.47355e-114	0.278797	0.359	0.165	1.91197e-109	1	Cancer stem cells
CTSH	1.23933e-208	0.278634	0.614	0.29	2.79642e-204	1	Cancer stem cells
AGRN	2.69245e-95	0.278609	0.386	0.202	6.07525e-91	1	Cancer stem cells
RUFY3	7.76781e-100	0.278561	0.392	0.21	1.75273e-95	1	Cancer stem cells
RSF1	2.5621e-145	0.277973	0.656	0.389	5.78112e-141	1	Cancer stem cells
PPP2R4	1.59502e-74	0.277647	0.437	0.279	3.599e-70	1	Cancer stem cells
TMEM19	2.56929e-98	0.277447	0.355	0.181	5.79734e-94	1	Cancer stem cells
FAM120A	1.56583e-99	0.277404	0.557	0.359	3.53314e-95	1	Cancer stem cells
NELL2	2.51276e-204	0.277253	0.305	0.082	5.66979e-200	1	Cancer stem cells
LPAR3	4.42034e-116	0.276982	0.255	0.098	9.97407e-112	1	Cancer stem cells
BMP1	5.17404e-128	0.276903	0.33	0.137	1.16747e-123	1	Cancer stem cells
TFG	3.09435e-79	0.276619	0.625	0.446	6.98209e-75	1	Cancer stem cells
PRSS22	1.72114e-107	0.276316	0.294	0.125	3.88359e-103	1	Cancer stem cells
SSR1	1.19699e-85	0.276046	0.614	0.433	2.70089e-81	1	Cancer stem cells
C14orf119	8.42259e-82	0.276023	0.602	0.425	1.90047e-77	1	Cancer stem cells
OS9	2.56266e-78	0.275918	0.575	0.405	5.7824e-74	1	Cancer stem cells
GLG1	1.92838e-137	0.275652	0.534	0.292	4.3512e-133	1	Cancer stem cells
PIK3CA	2.39712e-128	0.275538	0.336	0.139	5.40886e-124	1	Cancer stem cells
DNAJB2	7.45437e-114	0.27531	0.425	0.223	1.682e-109	1	Cancer stem cells
LINC00958	6.76934e-58	0.2745	0.393	0.258	1.52743e-53	1	Cancer stem cells
HCFC1R1	2.21178e-76	0.274417	0.529	0.366	4.99066e-72	1	Cancer stem cells
EMP2	2.02477e-67	0.274067	0.664	0.423	4.56868e-63	1	Cancer stem cells
EFNA3	7.99307e-89	0.273747	0.274	0.128	1.80356e-84	1	Cancer stem cells
PITPNA-AS1	2.05368e-121	0.273474	0.376	0.175	4.63393e-117	1	Cancer stem cells
CTDSP2	2.15575e-79	0.273004	0.397	0.232	4.86424e-75	1	Cancer stem cells
TSPAN14	4.56214e-104	0.272592	0.507	0.309	1.0294e-99	1	Cancer stem cells
ADGRV1	4.2122e-123	0.272289	0.293	0.115	9.50441e-119	1	Cancer stem cells
EXOC1	7.94476e-101	0.272161	0.418	0.234	1.79266e-96	1	Cancer stem cells
PTS	6.93152e-66	0.272161	0.585	0.412	1.56403e-61	1	Cancer stem cells
AKR1B1	3.51296e-90	0.272071	0.453	0.26	7.92664e-86	1	Cancer stem cells
CSE1L	1.56642e-76	0.271867	0.407	0.247	3.53446e-72	1	Cancer stem cells
AP1M2	1.8425e-63	0.27174	0.384	0.251	4.15742e-59	1	Cancer stem cells
PLEKHG3	2.97018e-96	0.271176	0.293	0.137	6.70191e-92	1	Cancer stem cells
TMC4	3.21716e-139	0.270632	0.264	0.087	7.2592e-135	1	Cancer stem cells
MAGEA12	5.67962e-224	0.269801	0.257	0.054	1.28155e-219	1	Cancer stem cells
C7orf73	4.93092e-80	0.269275	0.738	0.533	1.11261e-75	1	Cancer stem cells
CDC42EP4	9.15472e-72	0.269209	0.377	0.22	2.06567e-67	1	Cancer stem cells
ACSL3	3.00881e-66	0.269131	0.397	0.254	6.78909e-62	1	Cancer stem cells
MAN1A2	9.75219e-114	0.268623	0.452	0.244	2.20049e-109	1	Cancer stem cells
ATP5E	1.1621e-81	0.268457	0.986	0.914	2.62216e-77	1	Cancer stem cells
FBXO34	6.38194e-111	0.268273	0.321	0.14	1.44002e-106	1	Cancer stem cells
FOXE1	3.30522e-73	0.268013	0.298	0.159	7.4579e-69	1	Cancer stem cells
PIK3CB	1.61169e-140	0.267963	0.293	0.104	3.63661e-136	1	Cancer stem cells
ZMAT3	8.90896e-135	0.267905	0.367	0.155	2.01022e-130	1	Cancer stem cells
FUT2	3.77783e-69	0.267728	0.268	0.141	8.52429e-65	1	Cancer stem cells
CACUL1	1.88536e-88	0.267689	0.411	0.238	4.25412e-84	1	Cancer stem cells
LINC01420	1.10377e-74	0.267633	0.649	0.475	2.49056e-70	1	Cancer stem cells
RPL13A	3.55866e-62	0.26759	0.994	0.967	8.02977e-58	1	Cancer stem cells
FOXO3	1.14078e-94	0.267352	0.384	0.202	2.57405e-90	1	Cancer stem cells
ANO6	6.47257e-112	0.267331	0.317	0.138	1.46047e-107	1	Cancer stem cells
SPSB1	2.55324e-86	0.266937	0.349	0.183	5.76113e-82	1	Cancer stem cells
DDI2	8.22348e-108	0.266857	0.343	0.162	1.85555e-103	1	Cancer stem cells
AC098973.2	3.1809e-215	0.266823	0.263	0.059	7.17739e-211	1	Cancer stem cells
C1orf21	7.84158e-64	0.266482	0.457	0.315	1.76937e-59	1	Cancer stem cells
NUS1	2.43787e-79	0.266188	0.335	0.179	5.5008e-75	1	Cancer stem cells
HCAR2	1.20209e-82	0.266169	0.388	0.215	2.71239e-78	1	Cancer stem cells
PRDX4	6.44734e-62	0.265758	0.595	0.431	1.45478e-57	1	Cancer stem cells
RAC3	8.84419e-65	0.265427	0.263	0.136	1.9956e-60	1	Cancer stem cells
HECTD1	1.79904e-86	0.265337	0.438	0.265	4.05935e-82	1	Cancer stem cells
GLRX3	3.06681e-67	0.265295	0.667	0.471	6.91996e-63	1	Cancer stem cells
FGFR2	2.43507e-127	0.26523	0.281	0.103	5.4945e-123	1	Cancer stem cells
CBX1	8.91674e-90	0.265182	0.45	0.269	2.01197e-85	1	Cancer stem cells
PRELID3B	4.09772e-78	0.264801	0.512	0.344	9.2461e-74	1	Cancer stem cells
LRP12	2.11113e-139	0.264422	0.296	0.108	4.76356e-135	1	Cancer stem cells
WDR13	9.68198e-79	0.264378	0.431	0.271	2.18464e-74	1	Cancer stem cells
SLC22A18	6.02835e-88	0.264295	0.35	0.186	1.36024e-83	1	Cancer stem cells
RBMS1	2.40706e-106	0.264114	0.607	0.392	5.4313e-102	1	Cancer stem cells
UBE4B	1.36468e-113	0.263892	0.331	0.148	3.07927e-109	1	Cancer stem cells
ADA	6.86855e-87	0.263867	0.369	0.197	1.54982e-82	1	Cancer stem cells
MIB1	2.0576e-110	0.263465	0.337	0.151	4.64276e-106	1	Cancer stem cells
MT-CO3	2.18096e-50	0.26337	0.987	0.965	4.92112e-46	1	Cancer stem cells
TP53TG1	7.02177e-65	0.262882	0.448	0.302	1.58439e-60	1	Cancer stem cells
TRIM16L	6.82843e-87	0.262712	0.31	0.15	1.54077e-82	1	Cancer stem cells
GSTA4	4.29266e-45	0.262123	0.461	0.321	9.68596e-41	1	Cancer stem cells
ISCA1	1.14093e-105	0.261819	0.563	0.361	2.57439e-101	1	Cancer stem cells
CDC42	1.19321e-82	0.261464	0.928	0.737	2.69237e-78	1	Cancer stem cells
CDYL	1.70675e-100	0.26146	0.406	0.221	3.8511e-96	1	Cancer stem cells
STRAP	1.93919e-85	0.261388	0.633	0.445	4.37559e-81	1	Cancer stem cells
RAD23A	2.88656e-76	0.261305	0.723	0.533	6.51323e-72	1	Cancer stem cells
EPS8	8.91361e-123	0.261186	0.26	0.088	2.01127e-118	1	Cancer stem cells
PPTC7	2.09602e-104	0.261094	0.329	0.152	4.72946e-100	1	Cancer stem cells
GLO1	1.74183e-76	0.261076	0.599	0.417	3.93025e-72	1	Cancer stem cells
AMOTL1	2.31032e-78	0.260952	0.3	0.156	5.21301e-74	1	Cancer stem cells
FAR1	1.80263e-98	0.260773	0.378	0.198	4.06746e-94	1	Cancer stem cells
FEZ1	8.22453e-93	0.260154	0.262	0.108	1.85578e-88	1	Cancer stem cells
SLC16A3	2.90148e-142	0.260089	0.437	0.19	6.54689e-138	1	Cancer stem cells
TMEM245	7.43393e-125	0.259936	0.348	0.151	1.67739e-120	1	Cancer stem cells
PPP1CA	5.01775e-93	0.259933	0.824	0.601	1.1322e-88	1	Cancer stem cells
ECE2	2.24442e-47	0.25988	0.303	0.193	5.06432e-43	1	Cancer stem cells
FAT1	2.68997e-63	0.259868	0.291	0.163	6.06965e-59	1	Cancer stem cells
CBLC	1.26255e-75	0.259746	0.307	0.166	2.84882e-71	1	Cancer stem cells
BSG	2.20868e-72	0.259312	0.816	0.576	4.98368e-68	1	Cancer stem cells
HN1L	1.07981e-65	0.259303	0.355	0.22	2.43648e-61	1	Cancer stem cells
KIAA0930	1.42663e-79	0.258975	0.394	0.232	3.21905e-75	1	Cancer stem cells
HDDC3	8.86896e-99	0.258965	0.417	0.234	2.00119e-94	1	Cancer stem cells
MPLKIP	6.54284e-87	0.258034	0.631	0.435	1.47633e-82	1	Cancer stem cells
COQ4	2.31894e-77	0.258011	0.521	0.356	5.23247e-73	1	Cancer stem cells
ERP29	3.22401e-81	0.257585	0.834	0.627	7.27466e-77	1	Cancer stem cells
SPEN	4.52782e-94	0.25739	0.444	0.256	1.02166e-89	1	Cancer stem cells
C14orf2	9.42369e-53	0.256987	0.929	0.709	2.12636e-48	1	Cancer stem cells
TTC22	3.40413e-77	0.256924	0.3	0.156	7.68108e-73	1	Cancer stem cells
UBTD1	3.23593e-105	0.256844	0.272	0.113	7.30156e-101	1	Cancer stem cells
NPTN	6.11528e-68	0.256792	0.482	0.333	1.37985e-63	1	Cancer stem cells
LRRC58	2.24384e-99	0.256475	0.392	0.207	5.06301e-95	1	Cancer stem cells
ATP5L	3.37577e-70	0.256472	0.968	0.839	7.61709e-66	1	Cancer stem cells
RCN2	1.02436e-86	0.256319	0.56	0.369	2.31137e-82	1	Cancer stem cells
FDX1	2.15968e-87	0.255884	0.617	0.437	4.87311e-83	1	Cancer stem cells
GLI4	1.60978e-91	0.255845	0.375	0.203	3.6323e-87	1	Cancer stem cells
RNF114	3.23284e-94	0.255637	0.614	0.415	7.29459e-90	1	Cancer stem cells
PI3	9.27523e-61	0.255593	0.368	0.211	2.09286e-56	1	Cancer stem cells
COASY	2.97083e-75	0.255525	0.397	0.243	6.70337e-71	1	Cancer stem cells
KCNS3	2.93105e-152	0.255334	0.273	0.085	6.61363e-148	1	Cancer stem cells
DCBLD1	1.38963e-86	0.255144	0.293	0.143	3.13556e-82	1	Cancer stem cells
TULP4	6.69927e-100	0.254743	0.382	0.199	1.51162e-95	1	Cancer stem cells
PHF20L1	3.33321e-89	0.254356	0.55	0.362	7.52106e-85	1	Cancer stem cells
EIF2B5	2.07798e-85	0.254126	0.438	0.266	4.68875e-81	1	Cancer stem cells
CD2AP	1.1647e-67	0.254032	0.431	0.282	2.62803e-63	1	Cancer stem cells
GALE	9.02746e-62	0.253871	0.341	0.208	2.03696e-57	1	Cancer stem cells
FBXO3	1.0161e-88	0.253641	0.364	0.201	2.29273e-84	1	Cancer stem cells
SLAIN2	3.04841e-88	0.253524	0.437	0.265	6.87843e-84	1	Cancer stem cells
TSC22D2	3.58327e-57	0.253303	0.333	0.202	8.08529e-53	1	Cancer stem cells
TIMM8B	2.49939e-48	0.253251	0.818	0.581	5.63963e-44	1	Cancer stem cells
CRYBG3	3.07226e-81	0.253211	0.279	0.133	6.93224e-77	1	Cancer stem cells
NMD3	2.3775e-90	0.253201	0.382	0.209	5.36459e-86	1	Cancer stem cells
COMMD2	1.07722e-95	0.253062	0.512	0.323	2.43063e-91	1	Cancer stem cells
SMIM7	4.51398e-85	0.253001	0.652	0.469	1.01853e-80	1	Cancer stem cells
RPS251	2.21009e-54	0.252844	0.989	0.957	4.98685e-50	1	Cancer stem cells
MICALL1	2.86039e-66	0.252761	0.338	0.203	6.45418e-62	1	Cancer stem cells
TSPAN5	1.01827e-123	0.252459	0.441	0.226	2.29761e-119	1	Cancer stem cells
FAM83B	1.01141e-65	0.252425	0.285	0.158	2.28215e-61	1	Cancer stem cells
ARL4D	7.14519e-64	0.252323	0.445	0.291	1.61224e-59	1	Cancer stem cells
ADRM1	1.36996e-70	0.251939	0.745	0.532	3.09119e-66	1	Cancer stem cells
PTGFRN	3.76944e-75	0.251901	0.339	0.188	8.50536e-71	1	Cancer stem cells
EIF3B	2.63041e-74	0.2516	0.536	0.369	5.93526e-70	1	Cancer stem cells
ACOT7	1.14808e-76	0.25148	0.479	0.319	2.59053e-72	1	Cancer stem cells
RTF1	6.90289e-107	0.25137	0.728	0.515	1.55757e-102	1	Cancer stem cells
CYFIP1	5.44996e-58	0.251126	0.363	0.234	1.22973e-53	1	Cancer stem cells
TCEA3	2.74865e-51	0.251057	0.346	0.227	6.20204e-47	1	Cancer stem cells
ABCF3	1.969e-81	0.251038	0.307	0.157	4.44286e-77	1	Cancer stem cells
SSBP2	2.45534e-80	0.250847	0.296	0.148	5.54024e-76	1	Cancer stem cells
UCHL3	8.64887e-58	0.250616	0.628	0.443	1.95153e-53	1	Cancer stem cells
ARF1	2.63786e-66	0.250583	0.878	0.673	5.95207e-62	1	Cancer stem cells
TNFRSF12A	1.22036e-52	0.250456	0.523	0.35	2.75362e-48	1	Cancer stem cells
TMEM63B	1.59312e-67	0.250264	0.315	0.179	3.59473e-63	1	Cancer stem cells
ARL5A	1.05022e-53	0.250161	0.582	0.451	2.36972e-49	1	Cancer stem cells
ATXN10	2.77132e-72	0.250074	0.518	0.36	6.25321e-68	1	Cancer stem cells

## Sheet: Cancer stem cells (cut)
gene	p_val	avg_log2FC	pct.1	pct.2	p_val_adj	cluster	annotation
GPNMB	0	2.47243	0.973	0.429	0	1	Cancer stem cells
SLC2A1	0	2.46812	0.971	0.439	0	1	Cancer stem cells
NDRG1	0	2.42482	0.979	0.484	0	1	Cancer stem cells
CLDN1	0	2.06466	0.916	0.268	0	1	Cancer stem cells
KRT19	0	2.04615	0.968	0.259	0	1	Cancer stem cells
MAL2	0	2.01613	0.955	0.416	0	1	Cancer stem cells
GJA1	0	1.99599	0.94	0.405	0	1	Cancer stem cells
TACSTD2	0	1.91427	0.969	0.499	0	1	Cancer stem cells
AMTN	0	1.85794	0.678	0.13	0	1	Cancer stem cells
TM4SF1	0	1.83255	0.961	0.417	0	1	Cancer stem cells
PERP	0	1.81601	0.997	0.636	0	1	Cancer stem cells
AKR1C2	0	1.7904	0.932	0.324	0	1	Cancer stem cells
EXOC3	0	1.76784	0.938	0.353	0	1	Cancer stem cells
RPL37	0	1.69888	1	0.971	0	1	Cancer stem cells
DSG3	0	1.67907	0.93	0.445	0	1	Cancer stem cells
DSC2	0	1.61433	0.92	0.436	0	1	Cancer stem cells
IGFBP2	0	1.60557	0.96	0.452	0	1	Cancer stem cells
FBXO32	0	1.60489	0.852	0.217	0	1	Cancer stem cells
GPX2	0	1.56833	0.922	0.311	0	1	Cancer stem cells
BNIP3	0	1.56114	0.86	0.337	0	1	Cancer stem cells
MMP10	0	1.5593	0.551	0.141	0	1	Cancer stem cells
MGST1	0	1.55011	0.878	0.196	0	1	Cancer stem cells
SEPP1	0	1.54568	0.93	0.406	0	1	Cancer stem cells
ATP1B3	0	1.53906	0.968	0.6	0	1	Cancer stem cells
IGFBP3	0	1.50988	0.717	0.153	0	1	Cancer stem cells
BASP1	0	1.50387	0.9	0.368	0	1	Cancer stem cells
RAI14	0	1.50234	0.819	0.199	0	1	Cancer stem cells
ERO1A	0	1.50225	0.846	0.326	0	1	Cancer stem cells
FXYD3	0	1.48494	0.988	0.542	0	1	Cancer stem cells
AHNAK	0	1.48205	0.957	0.619	0	1	Cancer stem cells
TNFSF10	0	1.47089	0.933	0.572	0	1	Cancer stem cells
CDKN2B	0	1.46228	0.812	0.264	0	1	Cancer stem cells
GJB6	0	1.46187	0.86	0.379	0	1	Cancer stem cells
CTSC	0	1.4544	0.979	0.664	0	1	Cancer stem cells
FTH1	0	1.44759	1	0.914	0	1	Cancer stem cells
CXADR	0	1.42249	0.836	0.296	0	1	Cancer stem cells
SPINT2	0	1.40511	0.962	0.529	0	1	Cancer stem cells
AKR1C3	0	1.40169	0.894	0.305	0	1	Cancer stem cells
JUP	0	1.39164	0.961	0.5	0	1	Cancer stem cells
DSC3	0	1.38714	0.902	0.422	0	1	Cancer stem cells
PVRL1	0	1.38625	0.896	0.376	0	1	Cancer stem cells
LDHA	0	1.38129	0.985	0.771	0	1	Cancer stem cells
ELF3	0	1.3726	0.832	0.301	0	1	Cancer stem cells
ID1	0	1.36941	0.873	0.468	0	1	Cancer stem cells
SESN3	0	1.35919	0.862	0.291	0	1	Cancer stem cells
SDC1	0	1.35219	0.912	0.457	0	1	Cancer stem cells
CD24	0	1.3493	0.857	0.355	0	1	Cancer stem cells
TMEM54	0	1.34378	0.883	0.456	0	1	Cancer stem cells
DST	0	1.34376	0.818	0.332	0	1	Cancer stem cells
PDCD6	0	1.33857	0.96	0.572	0	1	Cancer stem cells
ADM	0	1.3348	0.724	0.317	0	1	Cancer stem cells
KRT15	0	1.31962	0.911	0.323	0	1	Cancer stem cells
MARCKS	0	1.2869	0.962	0.557	0	1	Cancer stem cells
RNF7	0	1.28676	0.965	0.625	0	1	Cancer stem cells
AKR1B10	0	1.27849	0.861	0.416	0	1	Cancer stem cells
TMPRSS4	0	1.26957	0.814	0.26	0	1	Cancer stem cells
AKR1C1	0	1.26185	0.892	0.349	0	1	Cancer stem cells
SLC6A8	0	1.25808	0.719	0.192	0	1	Cancer stem cells
GAGE2A	0	1.24648	0.844	0.17	0	1	Cancer stem cells
FAM3C	0	1.23998	0.865	0.387	0	1	Cancer stem cells
RAP2B	0	1.2343	0.887	0.432	0	1	Cancer stem cells
CLDN7	0	1.21801	0.864	0.318	0	1	Cancer stem cells
PRRG4	0	1.20836	0.864	0.432	0	1	Cancer stem cells
NMB	0	1.19935	0.819	0.324	0	1	Cancer stem cells
FAM162A	0	1.19903	0.925	0.554	0	1	Cancer stem cells
ATP6V1G1	0	1.19227	0.973	0.736	0	1	Cancer stem cells
DYNLT3	0	1.18834	0.838	0.395	0	1	Cancer stem cells
FABP5	0	1.18784	0.994	0.876	0	1	Cancer stem cells
TMEM189	0	1.16946	0.852	0.35	0	1	Cancer stem cells
NIPBL	0	1.16804	0.875	0.386	0	1	Cancer stem cells
DSTN	0	1.16766	0.982	0.633	0	1	Cancer stem cells
CIB1	0	1.16631	0.964	0.69	0	1	Cancer stem cells
TPBG	0	1.16258	0.785	0.286	0	1	Cancer stem cells
SEMA4B	0	1.15675	0.821	0.336	0	1	Cancer stem cells
PTHLH	0	1.15649	0.711	0.198	0	1	Cancer stem cells
CES1	0	1.15533	0.715	0.174	0	1	Cancer stem cells
ZFAS1	0	1.15327	0.978	0.75	0	1	Cancer stem cells
DNAJC21	0	1.15117	0.917	0.491	0	1	Cancer stem cells
EIF6	0	1.15068	0.94	0.587	0	1	Cancer stem cells
MIF	0	1.14835	0.927	0.514	0	1	Cancer stem cells
CDKN2A	0	1.13459	0.871	0.326	0	1	Cancer stem cells
JAG1	0	1.13378	0.832	0.371	0	1	Cancer stem cells
ATP1B1	0	1.13356	0.831	0.308	0	1	Cancer stem cells
ENO1	0	1.13151	0.981	0.731	0	1	Cancer stem cells
PDLIM1	0	1.11831	0.926	0.5	0	1	Cancer stem cells
APP	0	1.11627	0.87	0.412	0	1	Cancer stem cells
GPR87	0	1.11174	0.784	0.279	0	1	Cancer stem cells
PTPRF	0	1.11155	0.824	0.345	0	1	Cancer stem cells
NEAT1	0	1.11081	0.96	0.894	0	1	Cancer stem cells
MRPL36	0	1.10953	0.914	0.501	0	1	Cancer stem cells
OSMR	0	1.10738	0.743	0.233	0	1	Cancer stem cells
PTGR1	0	1.1051	0.85	0.416	0	1	Cancer stem cells
PKP1	0	1.10266	0.888	0.45	0	1	Cancer stem cells
SYPL1	0	1.09773	0.912	0.519	0	1	Cancer stem cells
EIF4EBP1	0	1.09116	0.884	0.476	0	1	Cancer stem cells
RPL35A	0	1.08583	0.998	0.957	0	1	Cancer stem cells
PRDX5	0	1.08519	0.975	0.684	0	1	Cancer stem cells
MAF	0	1.08516	0.838	0.399	0	1	Cancer stem cells
CTNND1	0	1.07806	0.839	0.424	0	1	Cancer stem cells
EGLN3	0	1.07725	0.594	0.108	0	1	Cancer stem cells
PLPP2	0	1.07607	0.83	0.337	0	1	Cancer stem cells
IRF6	0	1.0658	0.762	0.334	0	1	Cancer stem cells
APLP2	0	1.06157	0.898	0.507	0	1	Cancer stem cells
B3GNT5	0	1.05648	0.761	0.297	0	1	Cancer stem cells
SERPINB3	4.03455e-191	1.05064	0.624	0.318	9.10357e-187	1	Cancer stem cells
TGFB1	0	1.04537	0.788	0.354	0	1	Cancer stem cells
PGK1	0	1.04224	0.932	0.632	0	1	Cancer stem cells
POLR1D	0	1.03865	0.946	0.624	0	1	Cancer stem cells
TFRC	0	1.03545	0.803	0.314	0	1	Cancer stem cells
HSPB1	0	1.02885	0.995	0.822	0	1	Cancer stem cells
S100A6	0	1.0273	0.999	0.901	0	1	Cancer stem cells
CBR1	0	1.0271	0.855	0.504	0	1	Cancer stem cells
VDAC2	0	1.02676	0.957	0.632	0	1	Cancer stem cells
P4HA1	0	1.02515	0.705	0.197	0	1	Cancer stem cells
GPCPD1	0	1.01958	0.75	0.239	0	1	Cancer stem cells
MPZL2	0	1.01915	0.824	0.417	0	1	Cancer stem cells
ENDOD1	0	1.01818	0.728	0.266	0	1	Cancer stem cells
TP63	0	1.01723	0.802	0.347	0	1	Cancer stem cells
DHRS3	0	1.01152	0.756	0.292	0	1	Cancer stem cells
TPD52L1	0	1.01151	0.857	0.424	0	1	Cancer stem cells
ABCC5	0	1.00673	0.757	0.262	0	1	Cancer stem cells
FAM84A	0	1.00581	0.73	0.263	0	1	Cancer stem cells
KRT17	0	1.00106	0.994	0.739	0	1	Cancer stem cells
