# Supplementary material for: Identification and Validation of a Prognostic Signature Derived from the Cancer Stem Cells for Oral Squamous Cell Carcinoma
Source: Int J Mol Sci. 2024 Jan 14;25(2):1031. doi: 10.3390/ijms25021031 (PMC10816075; doi:10.3390/ijms25021031)
Supplement: Supplementary file 1 [file ijms-25-01031-s001.zip › Supplementary Table S2.xlsx]

## Sheet: CSC-related genes
Characteristics	Total(N)	HR(95% CI) Univariate analysis	P value Univariate analysis
GPNMB	328
Low	164	Reference
High	164	1.413 (1.022-1.955)	0.036
SLC2A1	328
Low	164	Reference
High	164	1.105 (0.801-1.525)	0.544
NDRG1	328
Low	163	Reference
High	165	1.434 (1.036-1.983)	0.030
CLDN1	328
Low	164	Reference
High	164	1.124 (0.816-1.550)	0.474
KRT19	328
Low	163	Reference
High	165	1.142 (0.828-1.577)	0.418
MAL2	328
Low	163	Reference
High	165	1.020 (0.738-1.411)	0.903
GJA1	328
Low	164	Reference
High	164	1.168 (0.847-1.612)	0.344
TACSTD2	328
Low	164	Reference
High	164	1.038 (0.753-1.430)	0.820
AMTN	328
Low	164	Reference
High	164	0.918 (0.666-1.264)	0.599
TM4SF1	328
Low	163	Reference
High	165	1.129 (0.819-1.558)	0.458
PERP	328
Low	163	Reference
High	165	1.164 (0.843-1.606)	0.356
AKR1C2	328
Low	163	Reference
High	165	1.341 (0.969-1.855)	0.077
EXOC3	328
Low	164	Reference
High	164	1.192 (0.864-1.644)	0.286
RPL37	328
Low	164	Reference
High	164	1.264 (0.915-1.745)	0.155
DSG3	328
Low	163	Reference
High	165	1.002 (0.727-1.381)	0.992
DSC2	328
Low	163	Reference
High	165	0.956 (0.693-1.318)	0.781
IGFBP2	328
Low	164	Reference
High	164	0.825 (0.598-1.138)	0.241
FBXO32	328
Low	164	Reference
High	164	1.156 (0.838-1.595)	0.377
GPX2	328
Low	164	Reference
High	164	1.357 (0.981-1.878)	0.065
BNIP3	328
Low	163	Reference
High	165	1.541 (1.110-2.139)	0.010
MMP10	328
Low	163	Reference
High	165	0.974 (0.707-1.342)	0.871
MGST1	328
Low	164	Reference
High	164	1.102 (0.799-1.521)	0.553
DEPP1	328
Low	164	Reference
High	164	1.206 (0.875-1.665)	0.253
ATP1B3	328
Low	164	Reference
High	164	1.019 (0.739-1.404)	0.911
IGFBP3	328
Low	163	Reference
High	165	1.043 (0.756-1.438)	0.799
BASP1	328
Low	164	Reference
High	164	1.285 (0.931-1.773)	0.128
RAI14	328
Low	164	Reference
High	164	1.126 (0.816-1.553)	0.470
ERO1A	328
Low	163	Reference
High	165	1.136 (0.824-1.567)	0.436
FXYD3	328
Low	164	Reference
High	164	1.071 (0.776-1.479)	0.677
AHNAK	328
Low	163	Reference
High	165	0.998 (0.723-1.378)	0.989
TNFSF10	328
Low	164	Reference
High	164	1.032 (0.747-1.426)	0.849
CDKN2B	328
Low	163	Reference
High	165	1.056 (0.765-1.456)	0.741
GJB6	328
Low	163	Reference
High	165	1.072 (0.778-1.478)	0.671
CTSC	328		0.414
Low	163	Reference
High	165	1.143 (0.829-1.576)	0.414
FTH1	328
Low	163	Reference
High	165	1.533 (1.107-2.122)	0.010
CXADR	328
Low	163	Reference
High	165	0.962 (0.698-1.327)	0.816
SPINT2	328
Low	164	Reference
High	164	1.221 (0.884-1.686)	0.226
AKR1C3	328
Low	164	Reference
High	164	1.336 (0.966-1.846)	0.080
JUP	328
Low	164	Reference
High	164	0.900 (0.653-1.241)	0.520
DSC3	328
Low	163	Reference
High	165	0.933 (0.677-1.286)	0.674
PVRL1/NECTIN1	328		0.608
Low	163	Reference
High	165	1.088 (0.787-1.505)	0.608
LDHA	328
Low	163	Reference
High	165	1.320 (0.956-1.822)	0.092
ELF3	328
Low	163	Reference
High	165	1.194 (0.863-1.650)	0.284
ID1	328
Low	164	Reference
High	164	1.054 (0.764-1.452)	0.750
SESN3	328
Low	163	Reference
High	165	0.944 (0.684-1.301)	0.724
SDC1	328
Low	164	Reference
High	164	1.226 (0.888-1.694)	0.216
CD24	328
Low	163	Reference
High	165	0.753 (0.546-1.040)	0.085
TMEM54	328
Low	164	Reference
High	164	0.691 (0.498-0.958)	0.027
DST	328
Low	164	Reference
High	164	0.897 (0.650-1.238)	0.508
PDCD6	328
Low	164	Reference
High	164	1.225 (0.889-1.689)	0.215
ADM	328
Low	163	Reference
High	165	1.808 (1.300-2.514)	<0.001
KRT15	328
Low	163	Reference
High	165	1.128 (0.818-1.556)	0.463
MARCKS	328
Low	164	Reference
High	164	1.254 (0.909-1.730)	0.169
RNF7	328
Low	164	Reference
High	164	1.116 (0.806-1.547)	0.508
AKR1B10	328
Low	163	Reference
High	165	1.103 (0.800-1.521)	0.550
TMPRSS4	328
Low	163	Reference
High	165	1.037 (0.752-1.429)	0.826
AKR1C1	328
Low	164	Reference
High	164	1.217 (0.882-1.679)	0.232
SLC6A8	328
Low	163	Reference
High	165	1.310 (0.948-1.811)	0.102
GAGE2A	-	-	-
FAM3C	328
Low	163	Reference
High	165	1.435 (1.036-1.987)	0.030
RAP2B	328
Low	164	Reference
High	164	1.466 (1.060-2.028)	0.021
CLDN7	328
Low	163	Reference
High	165	1.246 (0.904-1.719)	0.180
PRRG4	328
Low	163	Reference
High	165	1.185 (0.859-1.636)	0.300
NMB	328
Low	163	Reference
High	165	0.918 (0.666-1.264)	0.599
FAM162A	328
Low	163	Reference
High	165	1.101 (0.797-1.520)	0.560
ATP6V1G1	328
Low	164	Reference
High	164	1.284 (0.929-1.775)	0.130
DYNLT3	328
Low	163	Reference
High	165	0.782 (0.567-1.079)	0.134
FABP5	-	-	-
TMEM189	328
Low	164	Reference
High	164	1.215 (0.881-1.676)	0.235
NIPBL	328
Low	163	Reference
High	165	1.085 (0.787-1.496)	0.618
DSTN	328
Low	163	Reference
High	165	1.386 (1.003-1.915)	0.048
CIB1	328
Low	163	Reference
High	165	1.153 (0.835-1.592)	0.387
TPBG	328
Low	164	Reference
High	164	1.286 (0.931-1.777)	0.127
SEMA4B	328
Low	164	Reference
High	164	1.377 (0.997-1.904)	0.052
PTHLH	328
Low	163	Reference
High	165	0.974 (0.707-1.342)	0.871
CES1	328
Low	164	Reference
High	164	1.329 (0.961-1.836)	0.085
ZFAS1	328
Low	163	Reference
High	165	1.207 (0.873-1.670)	0.256
DNAJC21	328
Low	164	Reference
High	164	0.994 (0.720-1.373)	0.971
EIF6	328
Low	163	Reference
High	165	1.111 (0.804-1.535)	0.522
MIF	328
Low	164	Reference
High	164	1.307 (0.947-1.804)	0.103
CDKN2A	328
Low	163	Reference
High	165	0.767 (0.556-1.057)	0.105
JAG1	328
Low	163	Reference
High	165	1.128 (0.818-1.557)	0.463
ATP1B1	328
Low	163	Reference
High	165	1.178 (0.852-1.627)	0.321
ENO1	328
Low	163	Reference
High	165	1.512 (1.093-2.092)	0.013
PDLIM1	328
Low	164	Reference
High	164	1.007 (0.730-1.389)	0.965
APP	328
Low	163	Reference
High	165	1.268 (0.918-1.751)	0.149
GPR87	328
Low	164	Reference
High	164	1.437 (1.039-1.988)	0.028
PTPRF	328
Low	164	Reference
High	164	1.032 (0.748-1.424)	0.847
NEAT1	328
Low	163	Reference
High	165	0.766 (0.554-1.057)	0.105
MRPL36	328
Low	164	Reference
High	164	1.242 (0.900-1.716)	0.188
OSMR	328
Low	164	Reference
High	164	1.056 (0.766-1.456)	0.739
PTGR1	328
Low	164	Reference
High	164	1.760 (1.269-2.443)	<0.001
PKP1	328
Low	164	Reference
High	164	0.938 (0.680-1.293)	0.694
SYPL1	328
Low	163	Reference
High	165	1.611 (1.162-2.234)	0.004
EIF4EBP1	328
Low	163	Reference
High	165	0.987 (0.715-1.363)	0.937
RPL35A	328
Low	163	Reference
High	165	1.478 (1.069-2.042)	0.018
PRDX5	328
Low	164	Reference
High	164	1.128 (0.818-1.557)	0.463
MAF	328
Low	164	Reference
High	164	0.878 (0.637-1.211)	0.429
CTNND1	328
Low	163	Reference
High	165	1.267 (0.914-1.757)	0.155
EGLN3	328
Low	163	Reference
High	165	1.401 (1.013-1.939)	0.042
PLPP2	328
Low	163	Reference
High	165	1.088 (0.787-1.504)	0.609
IRF6	328
Low	163	Reference
High	165	1.154 (0.834-1.597)	0.388
APLP2	328
Low	163	Reference
High	165	1.033 (0.750-1.424)	0.842
B3GNT5	328
Low	163	Reference
High	165	1.390 (1.003-1.927)	0.048
SERPINB3	328
Low	163	Reference
High	165	1.011 (0.732-1.396)	0.946
TGFB1	328
Low	164	Reference
High	164	1.079 (0.783-1.488)	0.641
PGK1	328
Low	163	Reference
High	165	1.827 (1.313-2.543)	<0.001
POLR1D	328
Low	163	Reference
High	165	1.522 (1.100-2.104)	0.011
TFRC	328
Low	163	Reference
High	165	1.238 (0.897-1.709)	0.194
HSPB1	328
Low	164	Reference
High	164	0.853 (0.618-1.177)	0.333
S100A6	328
Low	163	Reference
High	165	1.115 (0.808-1.538)	0.507
CBR1	328
Low	164	Reference
High	164	1.039 (0.754-1.431)	0.817
VDAC2	328
Low	164	Reference
High	164	1.253 (0.908-1.729)	0.170
P4HA1	328
Low	163	Reference
High	165	1.502 (1.085-2.079)	0.014
GPCPD1	328
Low	163	Reference
High	165	0.869 (0.629-1.200)	0.394
MPZL2	328
Low	163	Reference
High	165	0.852 (0.618-1.175)	0.328
ENDOD1	328
Low	163	Reference
High	165	1.001 (0.725-1.381)	0.997
TP63	328
Low	163	Reference
High	165	1.081 (0.783-1.491)	0.636
DHRS3	328
Low	164	Reference
High	164	0.974 (0.706-1.342)	0.871
TPD52L1	328
Low	164	Reference
High	164	1.049 (0.761-1.448)	0.769
ABCC5	328
Low	164	Reference
High	164	1.116 (0.808-1.541)	0.504
FAM84A/LRATD1	328		0.152
Low	163	Reference
High	165	0.791 (0.574-1.090)	0.152
KRT17	328
Low	164	Reference
High	164	0.873 (0.633-1.203)	0.406
