# Supplementary material for: Identification and Validation of a Prognostic Signature Derived from the Cancer Stem Cells for Oral Squamous Cell Carcinoma
Source: Int J Mol Sci. 2024 Jan 14;25(2):1031. doi: 10.3390/ijms25021031 (PMC10816075; doi:10.3390/ijms25021031)
Supplement: Supplementary file 1 [file ijms-25-01031-s001.zip › Supplementary Table S3.xlsx]

## Sheet: GO and KEGG
ONTOLOGY	ID	Description	GeneRatio	BgRatio	pvalue	p.adjust	qvalue	geneID	Count
BP	GO:0070972	protein localization to endoplasmic reticulum	9/36	147/18670	7.13561e-12	2.08122e-09	1.48471e-09	RPL18A/RPL19/RPL35A/RPS12/RPS13/RPS16/RPL23/RPL35/SEC61G	9
BP	GO:0045047	protein targeting to ER	9/36	118/18670	9.63091e-13	5.71787e-10	4.07903e-10	RPL18A/RPL19/RPL35A/RPS12/RPS13/RPS16/RPL23/RPL35/SEC61G	9
BP	GO:0072599	establishment of protein localization to endoplasmic reticulum	9/36	122/18670	1.30694e-12	5.71787e-10	4.07903e-10	RPL18A/RPL19/RPL35A/RPS12/RPS13/RPS16/RPL23/RPL35/SEC61G	9
BP	GO:0006605	protein targeting	9/36	432/18670	9.46434e-08	5.52086e-06	3.93849e-06	RPL18A/RPL19/RPL35A/RPS12/RPS13/RPS16/RPL23/RPL35/SEC61G	9
BP	GO:0006612	protein targeting to membrane	8/36	202/18670	3.81454e-09	2.56748e-07	1.8316e-07	RPL18A/RPL19/RPL35A/RPS12/RPS13/RPS16/RPL23/RPL35	8
BP	GO:0000956	nuclear-transcribed mRNA catabolic process	8/36	207/18670	4.62349e-09	2.88968e-07	2.06145e-07	RPL18A/RPL19/RPL35A/RPS12/RPS13/RPS16/RPL23/RPL35	8
BP	GO:0006614	SRP-dependent cotranslational protein targeting to membrane	8/36	105/18670	2.02725e-11	4.43462e-09	3.16358e-09	RPL18A/RPL19/RPL35A/RPS12/RPS13/RPS16/RPL23/RPL35	8
BP	GO:0006613	cotranslational protein targeting to membrane	8/36	109/18670	2.74751e-11	4.80815e-09	3.43005e-09	RPL18A/RPL19/RPL35A/RPS12/RPS13/RPS16/RPL23/RPL35	8
BP	GO:0000184	nuclear-transcribed mRNA catabolic process, nonsense-mediated decay	8/36	120/18670	5.98795e-11	6.73555e-09	4.80503e-09	RPL18A/RPL19/RPL35A/RPS12/RPS13/RPS16/RPL23/RPL35	8
BP	GO:0019083	viral transcription	8/36	177/18670	1.34355e-09	1.17561e-07	8.3866e-08	RPL18A/RPL19/RPL35A/RPS12/RPS13/RPS16/RPL23/RPL35	8
BP	GO:0019080	viral gene expression	8/36	191/18670	2.45332e-09	1.94215e-07	1.3855e-07	RPL18A/RPL19/RPL35A/RPS12/RPS13/RPS16/RPL23/RPL35	8
BP	GO:0006413	translational initiation	8/36	193/18670	2.66353e-09	1.94215e-07	1.3855e-07	RPL18A/RPL19/RPL35A/RPS12/RPS13/RPS16/RPL23/RPL35	8
BP	GO:0090150	establishment of protein localization to membrane	8/36	332/18670	1.80234e-07	8.30024e-06	5.92126e-06	RPL18A/RPL19/RPL35A/RPS12/RPS13/RPS16/RPL23/RPL35	8
BP	GO:0006402	mRNA catabolic process	8/36	364/18670	3.63135e-07	1.51306e-05	1.07939e-05	RPL18A/RPL19/RPL35A/RPS12/RPS13/RPS16/RPL23/RPL35	8
BP	GO:0006401	RNA catabolic process	8/36	397/18670	6.99921e-07	2.66274e-05	1.89956e-05	RPL18A/RPL19/RPL35A/RPS12/RPS13/RPS16/RPL23/RPL35	8
CC	GO:0022626	cytosolic ribosome	8/36	112/19717	2.2298e-11	1.73924e-09	1.12664e-09	RPL18A/RPL19/RPL35A/RPS12/RPS13/RPS16/RPL23/RPL35	8
CC	GO:0044391	ribosomal subunit	8/36	190/19717	1.54094e-09	6.00967e-08	3.8929e-08	RPL18A/RPL19/RPL35A/RPS12/RPS13/RPS16/RPL23/RPL35	8
CC	GO:0044445	cytosolic part	8/36	247/19717	1.21054e-08	3.14741e-07	2.03881e-07	RPL18A/RPL19/RPL35A/RPS12/RPS13/RPS16/RPL23/RPL35	8
CC	GO:0005840	ribosome	8/36	272/19717	2.563e-08	4.99786e-07	3.23748e-07	RPL18A/RPL19/RPL35A/RPS12/RPS13/RPS16/RPL23/RPL35	8
MF	GO:0003735	structural constituent of ribosome	8/35	202/17697	4.53221e-09	5.80123e-07	4.10284e-07	RPL18A/RPL19/RPL35A/RPS12/RPS13/RPS16/RPL23/RPL35	8
KEGG	hsa03010	Ribosome	8/30	158/8076	7.29978e-08	3.4309e-06	2.91991e-06	RPL18A/RPL19/RPL35A/RPS12/RPS13/RPS16/RPL23/RPL35	8
BP	GO:0071456	cellular response to hypoxia	7/36	207/18670	1.18258e-07	6.19349e-06	4.41833e-06	BNIP3/PDK1/PGK1/NDRG1/HILPDA/EGLN1/EGLN3	7
BP	GO:0071453	cellular response to oxygen levels	7/36	234/18670	2.72079e-07	1.19035e-05	8.49173e-06	BNIP3/PDK1/PGK1/NDRG1/HILPDA/EGLN1/EGLN3	7
BP	GO:0036294	cellular response to decreased oxygen levels	7/36	217/18670	1.63076e-07	7.9273e-06	5.6552e-06	BNIP3/PDK1/PGK1/NDRG1/HILPDA/EGLN1/EGLN3	7
BP	GO:0006090	pyruvate metabolic process	6/36	154/18670	4.53528e-07	1.80381e-05	1.2868e-05	GAPDH/LDHA/PDK1/PGK1/TPI1/SLC16A3	6
MF	GO:0050662	coenzyme binding	6/35	291/17697	2.04011e-05	0.00029015	0.000205205	GAPDH/LDHA/P4HA1/PLOD2/EGLN1/EGLN3	6
KEGG	hsa04066	HIF-1 signaling pathway	6/30	109/8076	2.40173e-06	5.64407e-05	4.80346e-05	GAPDH/LDHA/PDK1/PGK1/EGLN1/EGLN3	6
BP	GO:0009108	coenzyme biosynthetic process	5/36	261/18670	0.000135903	0.00291844	0.00208196	GAPDH/LDHA/PDK1/PGK1/TPI1	5
BP	GO:0009152	purine ribonucleotide biosynthetic process	5/36	280/18670	0.000188589	0.00330032	0.00235439	GAPDH/LDHA/PDK1/PGK1/TPI1	5
BP	GO:0009260	ribonucleotide biosynthetic process	5/36	293/18670	0.000232773	0.00388838	0.0027739	GAPDH/LDHA/PDK1/PGK1/TPI1	5
BP	GO:0006164	purine nucleotide biosynthetic process	5/36	300/18670	0.000259618	0.00405653	0.00289386	GAPDH/LDHA/PDK1/PGK1/TPI1	5
BP	GO:0046390	ribose phosphate biosynthetic process	5/36	300/18670	0.000259618	0.00405653	0.00289386	GAPDH/LDHA/PDK1/PGK1/TPI1	5
BP	GO:0072522	purine-containing compound biosynthetic process	5/36	313/18670	0.000315667	0.00459383	0.00327716	GAPDH/LDHA/PDK1/PGK1/TPI1	5
BP	GO:0051188	cofactor biosynthetic process	5/36	326/18670	0.000380475	0.00504417	0.00359843	GAPDH/LDHA/PDK1/PGK1/TPI1	5
BP	GO:0009165	nucleotide biosynthetic process	5/36	386/18670	0.000818712	0.00832992	0.00594243	GAPDH/LDHA/PDK1/PGK1/TPI1	5
BP	GO:1901293	nucleoside phosphate biosynthetic process	5/36	390/18670	0.000857482	0.0085261	0.00608238	GAPDH/LDHA/PDK1/PGK1/TPI1	5
BP	GO:0006732	coenzyme metabolic process	5/36	403/18670	0.000993026	0.00944455	0.00673758	GAPDH/LDHA/PDK1/PGK1/TPI1	5
BP	GO:0046394	carboxylic acid biosynthetic process	5/36	462/18670	0.00181762	0.0163832	0.0116875	GAPDH/LDHA/PGK1/PLOD2/TPI1	5
BP	GO:0016053	organic acid biosynthetic process	5/36	463/18670	0.00183492	0.0163832	0.0116875	GAPDH/LDHA/PGK1/PLOD2/TPI1	5
CC	GO:0022625	cytosolic large ribosomal subunit	5/36	63/19717	9.89408e-08	1.54348e-06	9.99823e-07	RPL18A/RPL19/RPL35A/RPL23/RPL35	5
CC	GO:0015934	large ribosomal subunit	5/36	121/19717	2.59324e-06	3.37122e-05	2.18378e-05	RPL18A/RPL19/RPL35A/RPL23/RPL35	5
MF	GO:0005506	iron ion binding	5/35	152/17697	1.15392e-05	0.000229637	0.000162408	P4HA1/PLOD2/EGLN1/KDM3A/EGLN3	5
MF	GO:0016705	oxidoreductase activity, acting on paired donors, with incorporation or reduction of molecular oxygen	5/35	159/17697	1.43523e-05	0.000229637	0.000162408	AKR1C1/P4HA1/PLOD2/EGLN1/EGLN3	5
MF	GO:0051213	dioxygenase activity	5/35	91/17697	9.24662e-07	3.94522e-05	2.79021e-05	P4HA1/PLOD2/EGLN1/KDM3A/EGLN3	5
MF	GO:0031406	carboxylic acid binding	5/35	193/17697	3.64516e-05	0.00046658	0.000329983	AKR1C1/P4HA1/PLOD2/EGLN1/EGLN3	5
MF	GO:0043177	organic acid binding	5/35	205/17697	4.86024e-05	0.000565555	0.000399982	AKR1C1/P4HA1/PLOD2/EGLN1/EGLN3	5
BP	GO:0018126	protein hydroxylation	4/36	24/18670	1.20331e-07	6.19349e-06	4.41833e-06	P4HA1/PLOD2/EGLN1/EGLN3	4
BP	GO:0019674	NAD metabolic process	4/36	76/18670	1.35285e-05	0.000455286	0.000324793	GAPDH/LDHA/PGK1/TPI1	4
BP	GO:0006096	glycolytic process	4/36	115/18670	6.9104e-05	0.00177841	0.00126869	GAPDH/LDHA/PGK1/TPI1	4
BP	GO:0006757	ATP generation from ADP	4/36	116/18670	7.1474e-05	0.00178685	0.00127471	GAPDH/LDHA/PGK1/TPI1	4
BP	GO:0042866	pyruvate biosynthetic process	4/36	119/18670	7.89399e-05	0.00191868	0.00136875	GAPDH/LDHA/PGK1/TPI1	4
BP	GO:0046031	ADP metabolic process	4/36	126/18670	9.85521e-05	0.00233062	0.00166263	GAPDH/LDHA/PGK1/TPI1	4
BP	GO:0006165	nucleoside diphosphate phosphorylation	4/36	134/18670	0.000125055	0.00287955	0.00205422	GAPDH/LDHA/PGK1/TPI1	4
BP	GO:0046939	nucleotide phosphorylation	4/36	136/18670	0.000132415	0.00291844	0.00208196	GAPDH/LDHA/PGK1/TPI1	4
BP	GO:0009135	purine nucleoside diphosphate metabolic process	4/36	138/18670	0.000140085	0.00291844	0.00208196	GAPDH/LDHA/PGK1/TPI1	4
BP	GO:0009179	purine ribonucleoside diphosphate metabolic process	4/36	138/18670	0.000140085	0.00291844	0.00208196	GAPDH/LDHA/PGK1/TPI1	4
BP	GO:0009185	ribonucleoside diphosphate metabolic process	4/36	140/18670	0.000148072	0.00301308	0.00214948	GAPDH/LDHA/PGK1/TPI1	4
BP	GO:0019359	nicotinamide nucleotide biosynthetic process	4/36	147/18670	0.000178635	0.00320255	0.00228465	GAPDH/LDHA/PGK1/TPI1	4
BP	GO:0019363	pyridine nucleotide biosynthetic process	4/36	147/18670	0.000178635	0.00320255	0.00228465	GAPDH/LDHA/PGK1/TPI1	4
BP	GO:0072525	pyridine-containing compound biosynthetic process	4/36	150/18670	0.000193036	0.00331189	0.00236265	GAPDH/LDHA/PGK1/TPI1	4
BP	GO:0009132	nucleoside diphosphate metabolic process	4/36	158/18670	0.000235525	0.00388838	0.0027739	GAPDH/LDHA/PGK1/TPI1	4
BP	GO:0006754	ATP biosynthetic process	4/36	160/18670	0.00024712	0.00400426	0.00285657	GAPDH/LDHA/PGK1/TPI1	4
BP	GO:0009206	purine ribonucleoside triphosphate biosynthetic process	4/36	171/18670	0.000318371	0.00459383	0.00327716	GAPDH/LDHA/PGK1/TPI1	4
BP	GO:0009145	purine nucleoside triphosphate biosynthetic process	4/36	172/18670	0.000325506	0.00459383	0.00327716	GAPDH/LDHA/PGK1/TPI1	4
BP	GO:0009201	ribonucleoside triphosphate biosynthetic process	4/36	177/18670	0.00036291	0.00496166	0.00353957	GAPDH/LDHA/PGK1/TPI1	4
BP	GO:0009166	nucleotide catabolic process	4/36	182/18670	0.000403301	0.00514686	0.00367169	GAPDH/LDHA/PGK1/TPI1	4
BP	GO:0009127	purine nucleoside monophosphate biosynthetic process	4/36	183/18670	0.000411749	0.00514686	0.00367169	GAPDH/LDHA/PGK1/TPI1	4
BP	GO:0009168	purine ribonucleoside monophosphate biosynthetic process	4/36	183/18670	0.000411749	0.00514686	0.00367169	GAPDH/LDHA/PGK1/TPI1	4
BP	GO:0009142	nucleoside triphosphate biosynthetic process	4/36	188/18670	0.000455901	0.00542642	0.00387112	GAPDH/LDHA/PGK1/TPI1	4
BP	GO:1901292	nucleoside phosphate catabolic process	4/36	188/18670	0.000455901	0.00542642	0.00387112	GAPDH/LDHA/PGK1/TPI1	4
BP	GO:0019362	pyridine nucleotide metabolic process	4/36	189/18670	0.000465122	0.00542642	0.00387112	GAPDH/LDHA/PGK1/TPI1	4
BP	GO:0046496	nicotinamide nucleotide metabolic process	4/36	189/18670	0.000465122	0.00542642	0.00387112	GAPDH/LDHA/PGK1/TPI1	4
BP	GO:0072524	pyridine-containing compound metabolic process	4/36	195/18670	0.000523264	0.00602443	0.00429773	GAPDH/LDHA/PGK1/TPI1	4
BP	GO:0009156	ribonucleoside monophosphate biosynthetic process	4/36	197/18670	0.000543746	0.00617894	0.00440795	GAPDH/LDHA/PGK1/TPI1	4
BP	GO:0016052	carbohydrate catabolic process	4/36	199/18670	0.000564793	0.00633582	0.00451987	GAPDH/LDHA/PGK1/TPI1	4
BP	GO:0006575	cellular modified amino acid metabolic process	4/36	202/18670	0.000597443	0.00661725	0.00472064	P4HA1/PLOD2/EGLN1/EGLN3	4
BP	GO:0006733	oxidoreduction coenzyme metabolic process	4/36	207/18670	0.000654812	0.00711978	0.00507913	GAPDH/LDHA/PGK1/TPI1	4
BP	GO:0009124	nucleoside monophosphate biosynthetic process	4/36	208/18670	0.000666739	0.00711978	0.00507913	GAPDH/LDHA/PGK1/TPI1	4
BP	GO:0006006	glucose metabolic process	4/36	209/18670	0.000678819	0.00715623	0.00510513	GAPDH/PDK1/PGK1/TPI1	4
BP	GO:0016051	carbohydrate biosynthetic process	4/36	214/18670	0.000741563	0.00763373	0.00544578	GAPDH/GBE1/PGK1/TPI1	4
BP	GO:1901605	alpha-amino acid metabolic process	4/36	222/18670	0.000850346	0.0085261	0.00608238	P4HA1/PLOD2/EGLN1/EGLN3	4
BP	GO:0034404	nucleobase-containing small molecule biosynthetic process	4/36	226/18670	0.000908765	0.00883521	0.00630289	GAPDH/LDHA/PGK1/TPI1	4
BP	GO:0042180	cellular ketone metabolic process	4/36	248/18670	0.00128172	0.0119309	0.0085113	ADM/AKR1C1/PDK1/TPI1	4
BP	GO:0046434	organophosphate catabolic process	4/36	248/18670	0.00128172	0.0119309	0.0085113	GAPDH/LDHA/PGK1/TPI1	4
BP	GO:0019318	hexose metabolic process	4/36	249/18670	0.00130086	0.0119816	0.00854751	GAPDH/PDK1/PGK1/TPI1	4
BP	GO:0005996	monosaccharide metabolic process	4/36	292/18670	0.0023281	0.0201692	0.0143884	GAPDH/PDK1/PGK1/TPI1	4
BP	GO:0042254	ribosome biogenesis	4/36	297/18670	0.00247561	0.0212368	0.01515	RPL35A/RPS16/RPL35/NLE1	4
BP	GO:0046034	ATP metabolic process	4/36	305/18670	0.00272485	0.0227071	0.0161988	GAPDH/LDHA/PGK1/TPI1	4
BP	GO:0009205	purine ribonucleoside triphosphate metabolic process	4/36	335/18670	0.00381335	0.031184	0.0222461	GAPDH/LDHA/PGK1/TPI1	4
BP	GO:0009167	purine ribonucleoside monophosphate metabolic process	4/36	340/18670	0.00401972	0.0323104	0.0230497	GAPDH/LDHA/PGK1/TPI1	4
BP	GO:0009126	purine nucleoside monophosphate metabolic process	4/36	341/18670	0.00406188	0.0323104	0.0230497	GAPDH/LDHA/PGK1/TPI1	4
BP	GO:0009199	ribonucleoside triphosphate metabolic process	4/36	341/18670	0.00406188	0.0323104	0.0230497	GAPDH/LDHA/PGK1/TPI1	4
BP	GO:0009144	purine nucleoside triphosphate metabolic process	4/36	342/18670	0.00410435	0.0323541	0.0230809	GAPDH/LDHA/PGK1/TPI1	4
BP	GO:0072330	monocarboxylic acid biosynthetic process	4/36	343/18670	0.00414711	0.0323993	0.0231131	GAPDH/LDHA/PGK1/TPI1	4
BP	GO:0009161	ribonucleoside monophosphate metabolic process	4/36	354/18670	0.0046377	0.0359114	0.0256186	GAPDH/LDHA/PGK1/TPI1	4
BP	GO:0009141	nucleoside triphosphate metabolic process	4/36	362/18670	0.00501821	0.038182	0.0272384	GAPDH/LDHA/PGK1/TPI1	4
BP	GO:0006520	cellular amino acid metabolic process	4/36	366/18670	0.00521614	0.0393459	0.0280687	P4HA1/PLOD2/EGLN1/EGLN3	4
BP	GO:0030198	extracellular matrix organization	4/36	368/18670	0.00531705	0.0397642	0.0283671	P4HA1/PLOD2/SPP1/RAMP2	4
BP	GO:0009123	nucleoside monophosphate metabolic process	4/36	375/18670	0.00568057	0.0421229	0.0300498	GAPDH/LDHA/PGK1/TPI1	4
BP	GO:0045765	regulation of angiogenesis	4/36	383/18670	0.00611606	0.0442277	0.0315513	ADM/PGK1/RAMP2/EGLN1	4
BP	GO:0048545	response to steroid hormone	4/36	385/18670	0.00622832	0.0446703	0.0318671	ADM/SPP1/RAMP2/KDM3A	4
CC	GO:0014069	postsynaptic density	4/36	324/19717	0.00278517	0.0151364	0.00980498	BNIP3/RPS13/SLC16A3/RPL23	4
CC	GO:0032279	asymmetric synapse	4/36	328/19717	0.00291085	0.0151364	0.00980498	BNIP3/RPS13/SLC16A3/RPL23	4
CC	GO:0099572	postsynaptic specialization	4/36	348/19717	0.00359811	0.0168499	0.0109149	BNIP3/RPS13/SLC16A3/RPL23	4
CC	GO:0098984	neuron to neuron synapse	4/36	350/19717	0.0036724	0.0168499	0.0109149	BNIP3/RPS13/SLC16A3/RPL23	4
CC	GO:0005925	focal adhesion	4/36	405/19717	0.00614706	0.02545	0.0164858	RPL19/RPS13/RPS16/RPL23	4
CC	GO:0005924	cell-substrate adherens junction	4/36	408/19717	0.00630745	0.02545	0.0164858	RPL19/RPS13/RPS16/RPL23	4
CC	GO:0030055	cell-substrate junction	4/36	412/19717	0.00652563	0.02545	0.0164858	RPL19/RPS13/RPS16/RPL23	4
MF	GO:0031418	L-ascorbic acid binding	4/35	20/17697	6.07166e-08	3.88586e-06	2.74822e-06	P4HA1/PLOD2/EGLN1/EGLN3	4
MF	GO:0016706	oxidoreductase activity, acting on paired donors, with incorporation or reduction of molecular oxygen, 2-oxoglutarate as one donor, and incorporation of one atom each of oxygen into both donors	4/35	45/17697	1.80286e-06	4.61531e-05	3.26412e-05	P4HA1/PLOD2/EGLN1/EGLN3	4
MF	GO:0048029	monosaccharide binding	4/35	75/17697	1.41014e-05	0.000229637	0.000162408	P4HA1/PLOD2/EGLN1/EGLN3	4
MF	GO:0019842	vitamin binding	4/35	138/17697	0.000153624	0.00131093	0.000927137	P4HA1/PLOD2/EGLN1/EGLN3	4
MF	GO:0030246	carbohydrate binding	4/35	271/17697	0.0019383	0.0137612	0.00973243	P4HA1/PLOD2/EGLN1/EGLN3	4
KEGG	hsa00010	Glycolysis / Gluconeogenesis	4/30	67/8076	0.000100809	0.00157934	0.00134412	GAPDH/LDHA/PGK1/TPI1	4
BP	GO:0019511	peptidyl-proline hydroxylation	3/36	13/18670	1.8582e-06	6.77467e-05	4.83294e-05	P4HA1/EGLN1/EGLN3	3
BP	GO:0019471	4-hydroxyproline metabolic process	3/36	15/18670	2.94839e-06	0.000103194	7.36167e-05	P4HA1/EGLN1/EGLN3	3
BP	GO:0006735	NADH regeneration	3/36	27/18670	1.86548e-05	0.00056286	0.000401535	GAPDH/PGK1/TPI1	3
BP	GO:0061621	canonical glycolysis	3/36	27/18670	1.86548e-05	0.00056286	0.000401535	GAPDH/PGK1/TPI1	3
BP	GO:0061718	glucose catabolic process to pyruvate	3/36	27/18670	1.86548e-05	0.00056286	0.000401535	GAPDH/PGK1/TPI1	3
BP	GO:0061615	glycolytic process through fructose-6-phosphate	3/36	28/18670	2.08657e-05	0.000588951	0.000420148	GAPDH/PGK1/TPI1	3
BP	GO:0061620	glycolytic process through glucose-6-phosphate	3/36	28/18670	2.08657e-05	0.000588951	0.000420148	GAPDH/PGK1/TPI1	3
BP	GO:0006007	glucose catabolic process	3/36	36/18670	4.4997e-05	0.00123039	0.000877738	GAPDH/PGK1/TPI1	3
BP	GO:0006364	rRNA processing	3/36	214/18670	0.00802614	0.0570965	0.0407317	RPL35A/RPS16/RPL35	3
BP	GO:0043062	extracellular structure organization	4/36	422/18670	0.00856013	0.0599209	0.0427466	P4HA1/PLOD2/SPP1/RAMP2	4
BP	GO:1901342	regulation of vasculature development	4/36	422/18670	0.00856013	0.0599209	0.0427466	ADM/PGK1/RAMP2/EGLN1	4
BP	GO:0044706	multi-multicellular organism process	3/36	222/18670	0.00887127	0.061606	0.0439487	ADM/SPP1/RAMP2	3
BP	GO:0051145	smooth muscle cell differentiation	2/36	74/18670	0.00894937	0.0616591	0.0439865	ADM/RAMP2	2
BP	GO:0061418	regulation of transcription from RNA polymerase II promoter in response to hypoxia	2/36	77/18670	0.0096599	0.0660345	0.0471079	EGLN1/EGLN3	2
BP	GO:0000302	response to reactive oxygen species	3/36	232/18670	0.00999881	0.0672997	0.0480105	BNIP3/LDHA/EGLN1	3
BP	GO:0042445	hormone metabolic process	3/36	232/18670	0.00999881	0.0672997	0.0480105	ADM/AKR1C1/SPP1	3
BP	GO:0001570	vasculogenesis	2/36	79/18670	0.0101471	0.0677767	0.0483508	ADM/RAMP2	2
BP	GO:0006979	response to oxidative stress	4/36	451/18670	0.0107446	0.0711632	0.0507666	BNIP3/LDHA/PDK1/EGLN1	4
BP	GO:0051402	neuron apoptotic process	3/36	239/18670	0.0108357	0.0711632	0.0507666	BNIP3/GAPDH/EGLN3	3
BP	GO:1905954	positive regulation of lipid localization	2/36	82/18670	0.0108981	0.0711632	0.0507666	SPP1/HILPDA	2
BP	GO:0001819	positive regulation of cytokine production	4/36	464/18670	0.0118314	0.0766849	0.0547058	GAPDH/IL1RAP/HILPDA/POLR3B	4
BP	GO:0016072	rRNA metabolic process	3/36	253/18670	0.0126288	0.0812514	0.0579634	RPL35A/RPS16/RPL35	3
BP	GO:0015850	organic hydroxy compound transport	3/36	262/18670	0.0138664	0.0885628	0.0631792	AKR1C1/SPP1/SLC16A3	3
BP	GO:1990823	response to leukemia inhibitory factor	2/36	96/18670	0.0147141	0.0926249	0.066077	KDM3A/TWISTNB	2
BP	GO:1990830	cellular response to leukemia inhibitory factor	2/36	96/18670	0.0147141	0.0926249	0.066077	KDM3A/TWISTNB	2
BP	GO:0006734	NADH metabolic process	3/36	40/18670	6.19358e-05	0.00164224	0.00117154	GAPDH/PGK1/TPI1	3
BP	GO:0009435	NAD biosynthetic process	3/36	56/18670	0.000170129	0.00320255	0.00228465	GAPDH/PGK1/TPI1	3
BP	GO:0018208	peptidyl-proline modification	3/36	57/18670	0.000179343	0.00320255	0.00228465	P4HA1/EGLN1/EGLN3	3
BP	GO:0019320	hexose catabolic process	3/36	57/18670	0.000179343	0.00320255	0.00228465	GAPDH/PGK1/TPI1	3
BP	GO:0046365	monosaccharide catabolic process	3/36	67/18670	0.000289764	0.00437144	0.00311851	GAPDH/PGK1/TPI1	3
BP	GO:0042273	ribosomal large subunit biogenesis	3/36	71/18670	0.00034389	0.00477626	0.0034073	RPL35A/RPL35/NLE1	3
BP	GO:0006081	cellular aldehyde metabolic process	3/36	74/18670	0.000388489	0.00507355	0.00361939	AKR1C1/TPI1/KDM3A	3
BP	GO:0006094	gluconeogenesis	3/36	89/18670	0.000667225	0.00711978	0.00507913	GAPDH/PGK1/TPI1	3
BP	GO:0019319	hexose biosynthetic process	3/36	92/18670	0.000734904	0.00763373	0.00544578	GAPDH/PGK1/TPI1	3
BP	GO:0046364	monosaccharide biosynthetic process	3/36	98/18670	0.000883051	0.00868169	0.00619337	GAPDH/PGK1/TPI1	3
BP	GO:0002181	cytoplasmic translation	3/36	100/18670	0.000936335	0.00900322	0.00642275	RPL18A/RPL19/RPL35A	3
BP	GO:0034754	cellular hormone metabolic process	3/36	129/18670	0.00194784	0.0172157	0.0122814	ADM/AKR1C1/SPP1	3
BP	GO:0007565	female pregnancy	3/36	192/18670	0.00595684	0.0434353	0.030986	ADM/SPP1/RAMP2	3
CC	GO:0022627	cytosolic small ribosomal subunit	3/36	44/19717	7.03174e-05	0.000783537	0.000507554	RPS12/RPS13/RPS16	3
CC	GO:0015935	small ribosomal subunit	3/36	72/19717	0.000305733	0.00264969	0.0017164	RPS12/RPS13/RPS16	3
CC	GO:0055029	nuclear DNA-directed RNA polymerase complex	3/36	107/19717	0.000973892	0.00709421	0.00459544	POLR1D/POLR3B/TWISTNB	3
CC	GO:0000428	DNA-directed RNA polymerase complex	3/36	108/19717	0.00100047	0.00709421	0.00459544	POLR1D/POLR3B/TWISTNB	3
CC	GO:0030880	RNA polymerase complex	3/36	112/19717	0.00111135	0.00722377	0.00467937	POLR1D/POLR3B/TWISTNB	3
CC	GO:0061695	transferase complex, transferring phosphorus-containing groups	3/36	259/19717	0.0116213	0.0394113	0.0255296	POLR1D/POLR3B/TWISTNB	3
MF	GO:0031543	peptidyl-proline dioxygenase activity	3/35	12/17697	1.54012e-06	4.61531e-05	3.26412e-05	P4HA1/EGLN1/EGLN3	3
MF	GO:0003899	DNA-directed 5'-3' RNA polymerase activity	3/35	41/17697	7.17483e-05	0.000765316	0.000541259	POLR1D/POLR3B/TWISTNB	3
MF	GO:0034062	5'-3' RNA polymerase activity	3/35	45/17697	9.49912e-05	0.000868491	0.000614229	POLR1D/POLR3B/TWISTNB	3
MF	GO:0097747	RNA polymerase activity	3/35	45/17697	9.49912e-05	0.000868491	0.000614229	POLR1D/POLR3B/TWISTNB	3
CC	GO:1990204	oxidoreductase complex	2/36	112/19717	0.017766	0.0577394	0.037402	P4HA1/PDK1	2
CC	GO:0098688	parallel fiber to Purkinje cell synapse	1/36	16/19717	0.0288275	0.0899419	0.058262	SLC16A3	1
CC	GO:0005666	RNA polymerase III complex	1/36	17/19717	0.0306022	0.0918065	0.0594698	POLR3B	1
MF	GO:0016616	oxidoreductase activity, acting on the CH-OH group of donors, NAD or NADP as acceptor	3/35	119/17697	0.00165846	0.0124872	0.00883143	AKR1C1/LDHA/PTGR1	3
MF	GO:0016614	oxidoreductase activity, acting on CH-OH group of donors	3/35	128/17697	0.00204268	0.0137612	0.00973243	AKR1C1/LDHA/PTGR1	3
MF	GO:0016779	nucleotidyltransferase activity	3/35	137/17697	0.0024782	0.0158605	0.0112171	POLR1D/POLR3B/TWISTNB	3
KEGG	hsa03020	RNA polymerase	3/30	31/8076	0.000193851	0.00227775	0.00193851	POLR1D/POLR3B/TWISTNB	3
KEGG	hsa05230	Central carbon metabolism in cancer	3/30	70/8076	0.00214116	0.0201269	0.0171293	LDHA/PDK1/SLC16A3	3
KEGG	hsa01230	Biosynthesis of amino acids	3/30	75/8076	0.00260845	0.0204329	0.0173897	GAPDH/PGK1/TPI1	3
BP	GO:2001214	positive regulation of vasculogenesis	2/36	10/18670	0.000161101	0.00320255	0.00228465	ADM/RAMP2	2
BP	GO:0043116	negative regulation of vascular permeability	2/36	13/18670	0.000278227	0.00427103	0.00304688	ADM/RAMP2	2
BP	GO:2001212	regulation of vasculogenesis	2/36	14/18670	0.000324204	0.00459383	0.00327716	ADM/RAMP2	2
BP	GO:0046184	aldehyde biosynthetic process	2/36	15/18670	0.000373628	0.00502961	0.00358804	TPI1/KDM3A	2
BP	GO:0042448	progesterone metabolic process	2/36	16/18670	0.000426486	0.00525599	0.00374954	ADM/AKR1C1	2
BP	GO:0008209	androgen metabolic process	2/36	28/18670	0.00132403	0.012068	0.00860909	ADM/SPP1	2
BP	GO:0043114	regulation of vascular permeability	2/36	37/18670	0.00230753	0.0201692	0.0143884	ADM/RAMP2	2
BP	GO:0008207	C21-steroid hormone metabolic process	2/36	39/18670	0.00256118	0.0215484	0.0153723	ADM/AKR1C1	2
BP	GO:0035886	vascular smooth muscle cell differentiation	2/36	39/18670	0.00256118	0.0215484	0.0153723	ADM/RAMP2	2
BP	GO:0042181	ketone biosynthetic process	2/36	42/18670	0.00296517	0.0244766	0.0174612	ADM/TPI1	2
BP	GO:0030199	collagen fibril organization	2/36	54/18670	0.00485721	0.0372812	0.0265958	P4HA1/PLOD2	2
BP	GO:0031102	neuron projection regeneration	2/36	59/18670	0.00577265	0.0424459	0.0302802	ADM/SPP1	2
CC	GO:0005736	RNA polymerase I complex	2/36	13/19717	0.000249639	0.00243398	0.00157667	POLR1D/TWISTNB	2
CC	GO:0042788	polysomal ribosome	2/36	32/19717	0.0015532	0.00931921	0.00603673	RPL18A/RPL19	2
CC	GO:0005844	polysome	2/36	72/19717	0.0076459	0.0283991	0.0183962	RPL18A/RPL19	2
CC	GO:0005811	lipid droplet	2/36	81/19717	0.00959296	0.0340114	0.0220317	GAPDH/HILPDA	2
MF	GO:0016628	oxidoreductase activity, acting on the CH-CH group of donors, NAD or NADP as acceptor	2/35	26/17697	0.00119869	0.00958949	0.00678204	AKR1C1/PTGR1	2
MF	GO:0051287	NAD binding	2/35	56/17697	0.00547275	0.0333577	0.0235918	GAPDH/LDHA	2
MF	GO:0016627	oxidoreductase activity, acting on the CH-CH group of donors	2/35	58/17697	0.00585982	0.0340935	0.0241122	AKR1C1/PTGR1	2
MF	GO:0019843	rRNA binding	2/35	63/17697	0.00688066	0.0382924	0.0270818	RPS13/RPL23	2
BP	GO:0001666	response to hypoxia	11/36	359/18670	4.45876e-11	6.50236e-09	4.63868e-09	ADM/BNIP3/LDHA/PDK1/PGK1/PLOD2/RAMP2/NDRG1/HILPDA/EGLN1/EGLN3	11
BP	GO:0036293	response to decreased oxygen levels	11/36	370/18670	6.15822e-11	6.73555e-09	4.80503e-09	ADM/BNIP3/LDHA/PDK1/PGK1/PLOD2/RAMP2/NDRG1/HILPDA/EGLN1/EGLN3	11
BP	GO:0070482	response to oxygen levels	11/36	394/18670	1.20419e-10	1.17074e-08	8.3519e-09	ADM/BNIP3/LDHA/PDK1/PGK1/PLOD2/RAMP2/NDRG1/HILPDA/EGLN1/EGLN3	11
KEGG	hsa01200	Carbon metabolism	3/30	118/8076	0.00926241	0.0621905	0.052928	GAPDH/PGK1/TPI1	3
